# Supplementary material for: Targeted manipulation of grain shape genes effectively improves outcrossing rate and hybrid seed production in rice
Source: Plant Biotechnol J. 2022 Nov 26;21(2):381–90. doi: 10.1111/pbi.13959 (PMC9884017; doi:10.1111/pbi.13959)
Supplement: Supplementary file 1 — Dataset S1 Gene list and FPKM of DEGs in RNA‐Seq. [file PBI-21-381-s001.xlsx]

## Sheet: Sheet1
Supplemental Table 3 Gene List and FPKM of DEGs in RNA-Seq
gene_id	log2FoldChange	FDR	ZH11-1_FPKM	ZH11-2_FPKM	gs3/gw8/gs9-1_FPKM	gs3/gw8/gs9-2_FPKM	Description
Os08g0157600	-6.11237	3.06e-51	311.82	280.88	3.6	4.72	MYB transcription factor%2C Circadian clock (Os08t0157600-01)%3BSimilar to LHY protein. (Os08t0157600-02)%3BSimilar to LHY protein. (Os08t0157600-03)
Os11g0213000	6.61283	2.24e-49	0.34	0.54	34.29	49.28	Similar to Protein kinase domain containing protein%2C expressed. (Os11t0213000-01)
Os08g0240200	8.41739	2.15e-46	0.08	0.03	16.81	21.21	Conserved hypothetical protein. (Os08t0240200-01)
Os01g0281100	-4.77161	8.86e-40	39.22	39.84	1.37	1.45	Conserved hypothetical protein. (Os01t0281100-01)
Os06g0685400	8.2104	4.32e-35	0.23	0	34.21	37.93	Conserved hypothetical protein. (Os06t0685400-01)
Os01g0348900	4.87273	5.14e-35	2.72	4.54	96.13	111.98	SalT gene product (Salt-induced protein). (Os01t0348900-01)
Os03g0629800	5.69116	4.19e-32	0.52	0.59	25.72	30.83	Conserved hypothetical protein. (Os03t0629800-01)
Os02g0226200	11.4238	5.42e-31	0	0	15.19	17.66	HAD-superfamily subfamily IB hydrolase%2C hypothetical 1 protein. (Os02t0226200-01)
Os04g0352400	-5.25308	1.08e-29	15.87	12.22	0.38	0.33	Peptidyl-prolyl cis-trans isomerase%2C FKBP-type domain containing protein. (Os04t0352400-01)
Os02g0729400	-3.89744	7.32e-29	67.06	65.96	3.78	4.89	Similar to Extracellular calcium sensing receptor. (Os02t0729400-01)
Os03g0193075	4.51397	1.12e-25	1.61	2.18	47.58	37.68	Similar to Yippee-like protein OJ1003C07.11. (Os03t0193075-01)
Os03g0592500	-3.66328	2.12e-25	268.21	250.05	22.04	18.04	Similar to Photosystem II type II chlorophyll a/b binding protein (Fragment). (Os03t0592500-01)%3BSimilar to Chloroplast chlorophyll a-b binding protein (Fragment). (Os03t0592500-02)
Os09g0346500	-3.67906	2.5e-25	686.82	602.83	53.82	44.74	Similar to Chlorophyll a-b binding protein%2C chloroplast precursor (LHCII type I CAB) (LHCP). (Os09t0346500-04)
Os07g0412100	-3.62926	3.56e-24	68.05	61.74	6.22	4.09	Similar to Granule-bound starch synthase Ib%2C chloroplast precursor (EC 2.4.1.21) (Fragment). (Os07t0412100-01)%3BGranule-bound starch synthase 2%2C Starch biosynthesis (Os07t0412100-02)
Os10g0450900	4.22594	7.21e-24	4.76	5.04	63.19	114.65	Similar to Glycine-rich cell wall structural protein 2 precursor. (Os10t0450900-02)
Os07g0538000	7.59705	2.73e-23	0.03	0.11	7.36	18.21	Similar to hydrolase%2C hydrolyzing O-glycosyl compounds. (Os07t0538000-01)
Os08g0565900	-3.70001	3.41e-23	44.57	29.04	3.11	2.41	Lipase%2C GDSL domain containing protein. (Os08t0565900-01)
Os10g0148100	-6.1748	2.84e-22	71.93	21.39	0.71	0.53	Protein of unknown function DUF1210 family protein. (Os10t0148100-01)
Os12g0448900	6.23369	5.74e-21	0.09	0.37	10.17	23.86	Fatty acid alpha-dioxygenase family%2C Enzyme that oxygenates fatty acids into 2R-hydroperoxides (Os12t0448900-01)
Os06g0726200	4.07877	7.89e-21	3.38	4.23	43.15	81.81	Similar to Chitinase 1. (Os06t0726200-02)
Os04g0655300	4.50051	2.04e-20	0.69	1.03	12.63	25.02	Protein kinase%2C core domain containing protein. (Os04t0655300-01)
Os01g0606400	5.42655	5.27e-20	0.21	0.11	7.86	5.96	Hypothetical protein. (Os01t0606400-01)
Os06g0728700	-3.95674	1.36e-19	26.46	18.12	0.97	1.78	Homeodomain-like containing protein. (Os06t0728700-01)
Os04g0117300	4.29944	3.09e-19	0.39	0.19	5.62	5.51	Similar to H0207B04.10 protein. (Os04t0117300-01)%3BSEC7-like domain containing protein. (Os04t0117300-02)
Os10g0413700	5.82495	3.59e-19	0.12	0.15	8.77	6.65	No apical meristem (NAM) protein domain containing protein. (Os10t0413700-01)
Os08g0136300	5.32842	4.76e-19	0.36	0.28	12.75	12.73	Similar to (clone wusl1032) mRNA sequence. (Os08t0136300-01)
Os03g0309300	3.697	1.43e-18	5.28	3.07	42.79	62.2	Hypothetical protein. (Os03t0309300-00)
Os07g0178700	-4.90288	2.97e-18	72.29	64.82	0.82	3.53	Similar to Low molecular mass early light-inducible protein HV90%2C chloroplast precursor (ELIP). (Os07t0178700-01)
Os04g0223600	4.5486	8.29e-18	1.58	0.69	25.95	26.22	Hypothetical gene. (Os04t0223600-01)
Os04g0678700	-2.8931	1.12e-17	100.06	92.03	14.39	10.97	Similar to Protochlorophyllide reductase (EC 1.3.1.33) (PCR) (NADPH- protochlorophyllide oxidoreductase) (POR) (Fragment). (Os04t0678700-01)
Os06g0547400	5.02552	1.31e-17	0.97	2.66	35.95	79.41	Similar to Peroxidase P7 (EC 1.11.1.7) (TP7). (Os06t0547400-01)
Os08g0136700	6.5561	2.15e-17	0.09	0.18	8.02	17.32	Protein of unknown function DUF26 domain containing protein. (Os08t0136700-01)
Os07g0456400	3.10549	2.29e-17	2.35	1.74	17.62	16.81	LUC7 related family protein. (Os07t0456400-01)%3BLUC7 related family protein. (Os07t0456400-02)%3BSimilar to predicted protein. (Os07t0456400-03)
Os12g0437800	6.61911	3.02e-17	0.22	0.47	20.38	47.23	Similar to MPI. (Os12t0437800-01)
Os03g0105500	7.15991	5.61e-17	0	0.08	7.28	5.38	Conserved hypothetical protein. (Os03t0105500-01)
Os08g0136800	8.14567	6.79e-17	0	0.05	5.45	9.72	Protein of unknown function DUF26 domain containing protein. (Os08t0136800-01)
Os12g0555000	5.04778	8.63e-17	0.99	1.87	26.06	65.85	Similar to Probenazole-inducible protein PBZ1. (Os12t0555000-01)
Os11g0282700	6.12063	1.29e-16	0.19	0	7.02	6.4	Homeodomain-like containing protein. (Os11t0282700-01)
Os01g0846700	-3.91334	3.9e-16	12.52	12.03	0.58	0.98	Hypothetical protein. (Os01t0846700-00)
Os01g0124650	3.47129	1.31e-15	7.23	4.35	45.46	78.59	Hypothetical conserved gene. (Os01t0124650-02)
Os10g0155100	4.06405	1.48e-15	0.94	0.59	12.79	12.34	Curculin-like (mannose-binding) lectin domain containing protein. (Os10t0155100-01)
Os11g0242800	-2.89441	1.54e-15	194.23	178.32	29.89	19.38	Similar to ASCAB9-A (ASCAB9-B) (Fragment). (Os11t0242800-01)
Os01g0971800	3.38556	2.01e-15	14.86	25.98	176.58	241.26	Similar to Two-component response regulator ARR11 (Receiver-like protein 3). (Os01t0971800-00)
Os02g0197600	-2.58216	4.94e-15	76.15	75.15	13.95	10.84	Chlorophyll a/b-binding protein type III (Fragment). (Os02t0197600-01)%3BSimilar to Chlorophyll a-b binding protein 8. (Os02t0197600-02)%3BChlorophyll a/b-binding protein type III (Fragment). (Os02t0197600-03)
Os03g0231600	4.49636	6.17e-15	0.43	0.45	7.37	12.21	Similar to Branched-chain-amino-acid aminotransferase 3%2C chloroplast precursor (EC 2.6.1.42) (Atbcat-3). (Os03t0231600-01)
Os07g0429700	9.22037	6.17e-15	0.08	0	9.51	47.23	Similar to Thionin-like peptide. (Os07t0429700-01)
Os11g0702200	5.97483	7.24e-15	0	0.49	10.85	19.3	Glycoside hydrolase%2C family 18 protein. (Os11t0702200-01)
Os01g0845950	5.79146	7.24e-15	0.22	0.12	7.99	10.9	Conserved hypothetical protein. (Os01t0845950-01)
Os05g0460000	-2.74674	9.97e-15	29.89	31.9	3.68	5.26	Similar to 70 kDa heat shock cognate protein 1. (Os05t0460000-01)
Os01g0246400	-4.9613	1.34e-14	154.04	162.68	1.7	8.01	Similar to Low molecular mass early light-inducible protein HV90%2C chloroplast precursor (ELIP). (Os01t0246400-01)
Os03g0387900	-2.67261	2.54e-14	147.39	119.33	19.13	21.58	Conserved hypothetical protein. (Os03t0387900-01)%3BConserved hypothetical protein. (Os03t0387900-02)%3BConserved hypothetical protein. (Os03t0387900-03)%3BHypothetical conserved gene. (Os03t0387900-04)
Os12g0226900	-2.51666	7.45e-14	51.79	54.62	8.09	10.02	Similar to Allyl alcohol dehydrogenase. (Os12t0226900-01)
Os07g0106200	4.61399	8.57e-14	0.3	0.26	5.19	8.44	Similar to Hexose transporter. (Os07t0106200-02)%3BSimilar to Monosaccharide transporter 3. (Os07t0106200-03)
Os02g0629800	-2.65464	1.42e-13	374.24	361.93	68.63	46.33	Similar to Defensin precursor. (Os02t0629800-01)
Os04g0444800	-2.40621	4.87e-13	60.43	53.38	10.78	10.19	Ferric reductase-like transmembrane component family protein. (Os04t0444800-01)%3BFerric reductase-like transmembrane component family protein. (Os04t0444800-02)
Os05g0279850	-4.43205	4.9e-13	7.45	8.2	0.42	0.29	Hypothetical protein. (Os05t0279850-00)
Os04g0414700	-2.47574	5.71e-13	257.12	249.26	51.49	37.91	Photosystem I PsaO domain containing protein. (Os04t0414700-01)
Os11g0212900	5.33051	7.28e-13	0.11	0.08	2.5	4.95	Serine/threonine protein kinase-related domain containing protein. (Os11t0212900-01)
Os08g0178800	-2.50782	8.76e-13	39.34	41.86	5.8	8.08	Hypothetical conserved gene. (Os08t0178800-01)%3BConserved hypothetical protein. (Os08t0178800-02)
Os08g0233900	9.19012	9.13e-13	0	0	5.04	4.36	Conserved hypothetical protein. (Os08t0233900-01)
Os02g0186900	3.71643	1.1e-12	0.82	0.89	8.55	13.41	Cytochrome P450 family protein. (Os02t0186900-01)
Os06g0318533	5.52956	1.27e-12	0.12	0.2	8.48	6.69	Conserved hypothetical protein. (Os06t0318533-01)
Os12g0169300	7.04902	1.9e-12	0.05	0	3.85	3.96	Conserved hypothetical protein. (Os12t0169300-00)
Os10g0389500	2.55433	1.95e-12	5.81	4.12	30.93	26.11	Conserved hypothetical protein. (Os10t0389500-01)
Os03g0308800	-2.59829	4.91e-12	46.58	43.27	5.59	8.79	Tetratricopeptide-like helical domain containing protein. (Os03t0308800-01)%3BHypothetical conserved gene. (Os03t0308800-02)%3BHypothetical conserved gene. (Os03t0308800-03)
Os09g0272600	4.33484	7.6e-12	1.68	1.21	19.66	37.34	Conserved hypothetical protein. (Os09t0272600-01)
Os01g0311800	3.59391	9.43e-12	0.6	1.19	7.99	13.06	Similar to Pectin methylesterase 8 (Fragment). (Os01t0311800-01)%3BSimilar to Pectinesterase. (Os01t0311800-02)
Os12g0115100	3.01111	1.02e-11	45.27	22.86	213.3	316.37	Nonspecific lipid-transfer protein 1 precursor (LTP 1) (PAPI). (Os12t0115100-00)
Os01g0718700	-5.55954	1.2e-11	4.48	3.57	0.13	0.04	Similar to predicted protein. (Os01t0718700-00)
Os05g0198000	4.07973	1.2e-11	5.32	2.62	33.6	95.21	Conserved hypothetical protein. (Os05t0198000-01)
Os03g0745000	-3.89546	1.26e-11	4.18	4.97	0.35	0.25	Similar to Heat stress transcription factor A-2a. (Os03t0745000-01)%3BSimilar to Heat stress transcription factor A-2a. (Os03t0745000-02)
Os03g0176700	-2.8105	1.34e-11	40.4	41.56	4.6	6.72	Conserved hypothetical protein. (Os03t0176700-00)
Os01g0279100	-2.22673	1.6e-11	44.13	37.14	9.46	7.54	Subunit of magnesium-protoporphyrin IX monomethyl ester cyclase (EC:1.14.13.81)%2C Core component of FLU-YGL8-LCAA-POR complex%2C Chlorophyll biosynthesis%2C Chloroplast development (Os01t0279100-01)%3BSimilar to Magnesium-protoporphyrin ix monomethyl ester cyclase (Fragment). (Os01t0279100-02)
Os11g0128300	2.76272	1.64e-11	7.36	6.07	36.45	52.03	Similar to ZF-HD homeobox protein (Fragment). (Os11t0128300-01)
Os05g0279900	-4.26154	1.71e-11	10.86	11.82	0.81	0.35	Similar to glycoside hydrolase family 28 protein / polygalacturonase (pectinase) family protein. (Os05t0279900-00)
Os11g0192400	3.43425	1.72e-11	5.09	2.57	24.67	54.86	Pectin lyase fold/virulence factor domain containing protein. (Os11t0192400-01)
Os07g0539300	2.6019	2.16e-11	3.44	2.5	14.46	20.49	Glycoside hydrolase%2C family 17 protein. (Os07t0539300-01)%3BGlycoside hydrolase%2C family 17 protein. (Os07t0539300-02)
Os07g0578333	3.94569	2.45e-11	0.93	1.39	14.1	20.76	Conserved hypothetical protein. (Os07t0578333-01)
Os01g0235100	-2.52454	2.51e-11	41.45	37.31	5.53	7.73	Similar to predicted protein. (Os01t0235100-01)
Os06g0726100	3.60084	2.58e-11	1.46	2.65	16.28	32.31	Similar to Seed chitinase-c. (Os06t0726100-01)
Os07g0562700	-2.59907	3.28e-11	165.13	150.64	33.84	17.58	Similar to Type III chlorophyll a/b-binding protein (Fragment). (Os07t0562700-01)%3BSimilar to Type III chlorophyll a/b-binding protein (Fragment). (Os07t0562700-02)
Os08g0315200	4.87175	3.33e-11	0.28	0.02	4.83	4.1	Retrotransposon gag protein family protein. (Os08t0315200-01)
Os02g0185400	3.30747	3.57e-11	1.19	1.15	9.24	13.31	Cytochrome P450 domain containing protein. (Os02t0185400-01)
Os03g0663400	3.26196	3.67e-11	11.38	4.49	55.1	91.37	Similar to Thaumatin-like protein. (Os03t0663400-02)
Os04g0578400	-2.30241	3.67e-11	27.74	28.08	5.87	5.21	Similar to Beta-ring hydroxylase (Fragment). (Os04t0578400-01)
Os05g0580200	6.11826	3.72e-11	0	0.12	4.34	4.62	Conserved hypothetical protein. (Os05t0580200-01)
Os11g0116000	2.49932	4.23e-11	45.5	29.47	181.54	229.35	Similar to Nonspecific lipid-transfer protein 1 (LTP 1) (Major allergen Pru d 3). (Os11t0116000-01)%3BNon-protein coding transcript. (Os11t0116000-02)
Os11g0701800	3.41315	5.69e-11	1.15	1.48	11.83	15.57	Chitinase (EC 3.2.1.14) III C10701-rice (EC 3.2.1.14) (Class III chitinase homologue (OsChib3H-a)H-). (Os11t0701800-01)
Os04g0466000	6.56667	7.49e-11	0.14	0.07	5.14	16.26	Similar to OSIGBa0115M15.3 protein. (Os04t0466000-01)
Os10g0450800	4.05348	8.05e-11	1.17	1.81	13.82	34.15	Hypothetical protein. (Os10t0450800-02)
Os01g0720500	-2.74185	8.9e-11	27.5	23.09	4.54	2.89	Similar to Type I chlorophyll a/b-binding protein b (Fragment). (Os01t0720500-01)%3BNon-protein coding transcript. (Os01t0720500-02)
Os09g0532700	-2.22375	9.03e-11	21.41	16.57	4.22	3.71	Rossmann-like alpha/beta/alpha sandwich fold domain containing protein. (Os09t0532700-01)
Os06g0320500	-2.22052	1.88e-10	112.4	91.08	25.48	17.36	Similar to Light-harvesting complex I (Fragment). (Os06t0320500-01)
Os11g0582500	-4.58982	1.92e-10	74.32	51.14	4.64	0.57	Protease inhibitor%2C lipid transfer protein (LTP)%2C Postmeiotic anther development (Os11t0582500-01)
Os03g0226200	2.86952	2.29e-10	46.34	29.07	183.5	347.23	Non-symbiotic hemoglobin 2 (rHb2) (ORYsa GLB1b). (Os03t0226200-01)
Os05g0554000	2.2073	2.34e-10	11.56	12.38	49.17	58.68	Similar to cDNA clone:001-123-D07%2C full insert sequence. (Os05t0554000-01)%3BSimilar to predicted protein. (Os05t0554000-02)
Os01g0600900	-3.30905	2.34e-10	489.28	449.99	71.26	22.84	Chlorophyll a-b binding protein 2%2C chloroplast precursor (LHCII type I CAB-2) (LHCP). (Os01t0600900-02)%3BSimilar to Chlorophyll a-b binding protein 2%2C chloroplastic. (Os01t0600900-03)
Os03g0182800	3.23013	2.5e-10	1.25	1.43	10.52	14.1	Similar to Ethylene responsive element binding factor3 (OsERF3). (Os03t0182800-01)
Os08g0112300	3.41628	6.74e-10	2.6	1.17	12.59	26.13	Transferase domain containing protein. (Os08t0112300-01)
Os01g0733200	2.03929	7.99e-10	19.52	15.48	67.99	72.17	Similar to Heat shock transcription factor 29 (Fragment). (Os01t0733200-01)
Os03g0309250	3.20652	1.08e-09	4.89	3.11	25.11	46.3	Hypothetical gene. (Os03t0309250-00)
Os04g0639000	-2.96275	1.1e-09	40.49	73.49	5.48	8.76	Conserved hypothetical protein. (Os04t0639000-01)
Os08g0435900	-2.1618	1.66e-09	162.14	135.31	38.54	26.69	Similar to LHC I type IV chlorophyll binding protein (Fragment). (Os08t0435900-01)%3BSimilar to LHC I type IV chlorophyll binding protein (Fragment). (Os08t0435900-03)%3BNon-protein coding transcript. (Os08t0435900-04)
Os01g0846800	-3.60247	1.7e-09	16.14	16.69	0.83	1.76	Regulator of chromosome condensation%2C RCC1 domain containing protein. (Os01t0846800-01)
Os02g0137700	-3.55518	1.8e-09	5.17	4.44	0.29	0.5	NAD(P)-binding domain containing protein. (Os02t0137700-01)
Os06g0261300	8.55364	2.07e-09	0	0	4.51	2.75	Conserved hypothetical protein. (Os06t0261300-01)
Os11g0194000	3.61443	2.23e-09	7.59	3.16	35.07	91.16	Similar to Pectinesterase. (Os11t0194000-00)
Os11g0701400	8.48911	2.39e-09	0	0	1.9	2.31	Chitinase (EC 3.2.1.14) III C10150-rice (EC 3.2.1.14). (Os11t0701400-01)
Os12g0189400	-2.14988	2.44e-09	60.24	66.22	16.31	11.72	Similar to Photosystem I reaction centre subunit N%2C chloroplast precursor (PSI- N). (Os12t0189400-01)
Os03g0676300	2.36888	4.31e-09	16.72	21.87	72.88	121.02	Similar to cold shock protein-1. (Os03t0676300-01)
Os10g0137300	6.33706	4.31e-09	0.1	0	4.68	5.5	Similar to BLN1-1. (Os10t0137300-00)
Os03g0805600	-2.89818	4.46e-09	18.55	18.93	2.86	2.08	Similar to pheophorbide a oxygenase. (Os03t0805600-00)
Os01g0520340	4.08908	4.49e-09	0.5	0.22	2.84	9.01	Hypothetical conserved gene. (Os01t0520340-01)
Os01g0878900	6.01437	4.75e-09	0	0.09	2.01	4	Similar to 4%2C5-DOPA dioxygenase extradiol-like protein. (Os01t0878900-01)
Os11g0543500	4.67741	4.88e-09	1.83	0.45	11.51	44.06	Similar to H0502B11.6 protein. (Os11t0543500-01)
Os07g0684800	4.10833	5.15e-09	0.64	1.92	10.89	32.01	Similar to NAM / CUC2-like protein. (Os07t0684800-01)%3BSimilar to NAM / CUC2-like protein. (Os07t0684800-02)
Os10g0370500	2.44277	5.15e-09	15.47	9.8	49.84	82.77	Glycoside hydrolase%2C catalytic core domain containing protein. (Os10t0370500-01)
Os01g0615100	4.18897	5.4e-09	1.03	1.95	15.32	37.63	Similar to Substilin /chymotrypsin-like inhibitor (Proteinase inhibitor). (Os01t0615100-01)
Os04g0639100	-1.96356	5.4e-09	167.47	152.84	39.38	40.75	Conserved hypothetical protein. (Os04t0639100-01)
Os04g0174200	5.62119	6.11e-09	0.03	0.03	1.59	1.28	Similar to OsRAD23-like. (Os04t0174200-01)
Os07g0432201	8.05549	6.39e-09	0.09	0	3.58	24.88	Similar to Thionin-like peptide. (Os07t0432201-01)
Os06g0294600	4.61233	6.56e-09	0.17	0.15	2.44	5.37	Cytochrome P450 family protein. (Os06t0294600-02)
Os03g0638400	4.28549	7.37e-09	0.09	0.27	2.36	4.48	Similar to OSIGBa0153E02-OSIGBa0093I20.19 protein. (Os03t0638400-01)
Os04g0659300	7.28722	8.86e-09	0.05	0.16	32.48	2.78	Receptor-like protein%2C Root development%2C Salt stress response%2C Regulation of iron acquisition (Os04t0659300-01)
Os09g0368200	5.90204	8.86e-09	0	0.07	1.5	2.84	Similar to polyamine oxidase precursor. (Os09t0368200-00)
Os11g0702100	3.93944	9.49e-09	0.39	0.54	5.11	8.84	Similar to Class III chitinase homologue (OsChib3H-h) (Fragment). (Os11t0702100-01)
Os07g0601900	3.39167	9.62e-09	3.53	1.66	13.82	38.33	Similar to NADPH HC toxin reductase (Fragment). (Os07t0601900-01)
Os05g0104200	3.45374	9.62e-09	1.03	1.25	8.17	16.18	Polygalacturonase inhibiting protein%2C Inhibitor of fungal polygalacturonase%2C Sheath blight resistance (Os05t0104200-01)
Os04g0398000	3.26726	1.04e-08	0.56	0.27	3.19	4.6	Pathogenesis-related transcriptional factor and ERF domain containing protein. (Os04t0398000-01)%3BPathogenesis-related transcriptional factor and ERF domain containing protein. (Os04t0398000-02)
Os02g0731600	-2.19136	1.04e-08	61.73	54.7	13.92	11.05	Similar to Threonine endopeptidase. (Os02t0731600-01)
Os12g0552400	2.68422	1.08e-08	4.65	2.91	21.29	25.92	Rossmann-like alpha/beta/alpha sandwich fold domain containing protein. (Os12t0552400-01)
Os07g0558400	-2.13669	1.11e-08	148.98	136.28	39.8	24.05	Similar to Chlorophyll a/b-binding protein CP29 precursor. (Os07t0558400-01)
Os10g0395000	5.5944	1.15e-08	0	0.11	1.84	3.73	Protein kinase%2C core domain containing protein. (Os10t0395000-01)
Os04g0535600	3.19446	1.29e-08	2.17	1.17	8.59	20.83	Similar to Beta-fructofuranosidase 1 precursor (EC 3.2.1.26) (Sucrose 1) (Invertase 1). (Os04t0535600-01)%3BSimilar to H0502G05.3 protein. (Os04t0535600-02)
Os04g0692600	-1.88451	1.29e-08	49.4	52.82	13.51	13.56	Staygreen protein domain containing protein. (Os04t0692600-01)%3BStaygreen protein domain containing protein. (Os04t0692600-02)%3BStaygreen protein domain containing protein. (Os04t0692600-03)
Os07g0538200	3.57226	1.29e-08	0.38	0.6	3.84	7.46	Serine/threonine protein kinase-related domain containing protein. (Os07t0538200-01)%3BSerine/threonine protein kinase-related domain containing protein. (Os07t0538200-02)
Os05g0524500	5.69668	1.44e-08	0.05	0	0.81	1.83	Protein kinase%2C core domain containing protein. (Os05t0524500-01)
Os01g0228400	-2.53341	1.47e-08	12.2	12.69	1.44	2.71	Pentatricopeptide repeat domain containing protein. (Os01t0228400-01)
Os06g0559400	2.84877	1.95e-08	3.36	4.98	18.81	39.51	Conserved hypothetical protein. (Os06t0559400-01)%3BConserved hypothetical protein. (Os06t0559400-02)
Os01g0567600	-8.22604	2.01e-08	1.11	1.4	0	0	Similar to Monosaccharide transporter 3. (Os01t0567600-00)
Os03g0859100	2.46907	2.04e-08	2.35	1.51	8.53	12.17	Esterase%2C SGNH hydrolase-type domain containing protein. (Os03t0859100-01)%3BSimilar to anther-specific proline-rich protein APG. (Os03t0859100-02)%3BSimilar to anther-specific proline-rich protein APG. (Os03t0859100-03)
Os01g0118700	2.37405	2.35e-08	3.51	2.95	12.29	20.16	Similar to HGA4. (Os01t0118700-01)
Os10g0364900	2.69938	2.46e-08	7.61	7.37	33.22	61.05	Conserved hypothetical protein. (Os10t0364900-01)
Os03g0341000	5.48159	2.46e-08	0	0.09	2.09	2.26	Similar to AP2 domain containing protein RAP2.2 (Fragment). (Os03t0341000-01)
Os09g0344500	4.93957	2.63e-08	0.27	0.07	2.75	7.73	Similar to O-methyltransferase ZRP4 (EC 2.1.1.-) (OMT). (Os09t0344500-01)
Os09g0417600	2.33845	2.77e-08	3.59	3.98	23.06	14.69	WRKY transcription factor%2C Transcriptional repressor%2C Pathogen defense (Os09t0417600-01)%3BWRKY transcription factor 76. (Os09t0417600-02)%3BSplicing variant of OsWRKY76%2C Pathogen defense (Os09t0417600-03)%3BSplicing variant of OsWRKY76%2C Pathogen defense (Os09t0417600-04)
Os01g0850700	5.58034	2.81e-08	0	0.05	1.68	1.01	Similar to Laccase-7. (Os01t0850700-01)%3BCupredoxin domain containing protein. (Os01t0850700-02)
Os05g0456925	-2.63746	2.81e-08	17.16	23.02	4.43	1.99	Similar to regulator of chromosome condensation (RCC1) family protein. (Os05t0456925-00)
Os10g0148000	-4.35988	2.91e-08	26.38	7.49	1.05	0.55	Hypothetical conserved gene. (Os10t0148000-01)%3BLipid transfer protein%2C Drought tolerance (Os10t0148000-02)
Os06g0483200	4.1275	3.36e-08	0.22	0.03	2.32	1.93	Similar to cycloartenol synthase. (Os06t0483200-01)%3BSimilar to Beta-amyrin synthase. (Os06t0483200-02)
Os02g0824100	4.6382	3.37e-08	0.03	0.26	2.77	4.52	Cytochrome P450 family protein. (Os02t0824100-00)
Os01g0124100	3.22776	3.48e-08	5.02	11.65	43.36	108.6	Proteinase inhibitor I12%2C Bowman-Birk family protein. (Os01t0124100-01)
Os04g0390800	4.45971	3.48e-08	0.12	0.13	3.18	2.44	NAD(P)-binding domain containing protein. (Os04t0390800-01)
Os06g0573600	2.38425	3.48e-08	16.96	11.19	51.92	89.85	Similar to Beta-galactosidase precursor (EC 3.2.1.23) (Lactase). (Os06t0573600-01)%3BSimilar to Beta-galactosidase. (Os06t0573600-02)%3BSimilar to Beta-galactosidase. (Os06t0573600-03)
Os12g0238900	3.42333	3.68e-08	0.49	0.63	4.37	7.4	Similar to HGA6. (Os12t0238900-01)
Os01g0159800	3.38586	5.37e-08	0.85	2.43	11.53	21.98	Similar to DNA binding protein. (Os01t0159800-01)
Os11g0181200	2.27976	5.56e-08	28.64	16.45	81.63	129.72	Hypothetical protein. (Os11t0181200-01)
Os01g0670100	8.32416	5.85e-08	0	0	0.49	0.99	Serine/threonine protein kinase-related domain containing protein. (Os01t0670100-01)
Os05g0209600	2.61806	7.76e-08	49.04	32.69	150.13	332.33	Similar to Esterase. (Os05t0209600-01)
Os02g0586900	2.01235	7.88e-08	17.96	21.08	63.17	90.22	Hypothetical conserved gene. (Os02t0586900-01)%3BSimilar to Glycine rich protein (Fragment). (Os02t0586900-02)
Os01g0840100	-1.97933	8.22e-08	106.85	103.53	22.31	29.58	Heat shock protein Hsp70 family protein. (Os01t0840100-01)
Os08g0518900	2.79829	8.26e-08	2.64	1.23	13.28	13	Chitinase (EC 3.2.1.14). (Os08t0518900-01)
Os02g0621800	-2.26118	8.56e-08	13.17	10.92	3.22	1.73	Glucose-methanol-choline (GMC) oxidoreductase family protein%2C Hybrid breakdown (HB) (Os02t0621800-01)
Os09g0437500	2.17048	9.4e-08	53.75	30.05	165.96	199.38	Dormancyauxin associated family protein. (Os09t0437500-01)
Os05g0586600	-2.55335	1.11e-07	30.06	29.06	2.75	6.94	Similar to SIGE (RNA polymerase sigma subunit E)%3B DNA binding / DNA-directed RNA polymerase/ sigma factor/ transcription factor. (Os05t0586600-01)
Os06g0157000	2.36295	1.16e-07	21.12	17.35	62.18	128.74	Esterase%2C SGNH hydrolase-type domain containing protein. (Os06t0157000-01)
Os05g0256500	2.18667	1.3e-07	4.37	3.06	13.91	18.9	Protein kinase%2C catalytic domain domain containing protein. (Os05t0256500-00)
Os02g0697500	-4.58704	1.3e-07	2.37	3.06	0.23	0	Similar to Selenium-binding protein-like. (Os02t0697500-01)%3BHypothetical conserved gene. (Os02t0697500-02)
Os07g0663800	2.30716	1.32e-07	28.36	20.13	79.22	152.19	Similar to Oxidoreductase%2C short chain dehydrogenase/reductase family protein%2C expressed. (Os07t0663800-01)
Os12g0114100	3.2586	1.33e-07	0.61	0.33	3.11	5.62	Similar to MAP kinase-like protein. (Os12t0114100-01)%3BSimilar to MAP kinase-like protein. (Os12t0114100-02)
Os11g0432900	-3.13199	1.41e-07	6.12	5.75	0.48	0.82	Peptidase S10%2C serine carboxypeptidase family protein. (Os11t0432900-01)%3BSimilar to Serine carboxypeptidase. (Os11t0432900-02)
Os06g0185100	-2.98529	1.45e-07	12.76	10.87	1.47	1.43	Similar to estradiol 17-beta-dehydrogenase 8. (Os06t0185100-00)
Os09g0483400	-1.8315	1.67e-07	60.5	64.58	20.2	14.37	Similar to Ubiquitin/ribosomal fusion protein (Fragment). (Os09t0483400-01)
Os03g0100200	-1.96129	1.8e-07	36.25	34.86	8.77	9.05	Transcriptional coactivator/pterin dehydratase family protein. (Os03t0100200-01)
Os01g0615050	3.65714	1.83e-07	1.25	2.13	11.7	29.8	Proteinase inhibitor I13%2C potato inhibitor I family protein. (Os01t0615050-00)
Os03g0826800	2.80293	1.85e-07	1.86	3.68	16.46	21.42	Conserved hypothetical protein. (Os03t0826800-01)
Os05g0134400	2.19256	1.89e-07	13.31	8.09	35.27	59.07	Haem peroxidase%2C plant/fungal/bacterial family protein. (Os05t0134400-01)%3BSimilar to peroxidase 1. (Os05t0134400-02)
Os02g0318100	3.48116	1.91e-07	0.38	0.79	6.96	5.98	Similar to Alternative oxidase. (Os02t0318100-00)
Os03g0368300	4.35438	1.97e-07	0.44	0.08	3.31	7.13	Similar to Peroxidase 1. (Os03t0368300-01)
Os07g0109700	1.84887	1.99e-07	14.53	14.93	50.4	53.32	Conserved hypothetical protein. (Os07t0109700-01)
Os01g0787600	2.9294	2.26e-07	0.59	0.75	3.17	6.74	Similar to Salicylic acid-binding protein 2. (Os01t0787600-01)%3BSimilar to Protein S. (Os01t0787600-02)
Os11g0701100	4.04829	2.31e-07	0.13	0.46	3.79	5.81	Similar to Class III chitinase homologue (OsChib3H-h) (Fragment). (Os11t0701100-01)%3BSimilar to Xylanase inhibitor protein 2. (Os11t0701100-02)
Os04g0392300	4.01463	2.31e-07	0.27	0.34	3.67	6.04	Hypothetical conserved gene. (Os04t0392300-00)
Os03g0323200	-1.83626	2.39e-07	42.14	30.87	10.14	9.78	Similar to Magnesium-chelatase subunit H family protein%2C expressed. (Os03t0323200-01)%3BSimilar to Magnesium-chelatase subunit H family protein%2C expressed. (Os03t0323200-02)%3BSimilar to Magnesium-chelatase subunit H family protein%2C expressed. (Os03t0323200-03)%3BSimilar to Magnesium-chelatase subunit H family protein%2C expressed. (Os03t0323200-04)
Os10g0340100	3.58273	2.42e-07	0.43	0.45	5.05	5.45	Conserved hypothetical protein. (Os10t0340100-01)%3BConserved hypothetical protein. (Os10t0340100-02)
Os08g0544400	3.27196	2.42e-07	4.51	1.35	16.3	37.75	ABC-2 type transporter domain containing protein. (Os08t0544400-01)
Os01g0687300	1.9342	2.7e-07	10.19	15.09	50.32	44.7	Conserved hypothetical protein. (Os01t0687300-01)%3BConserved hypothetical protein. (Os01t0687300-02)
Os01g0854500	5.2123	2.7e-07	0	0.09	1.78	1.78	Homeobox domain containing protein. (Os01t0854500-01)
Os08g0246950	-4.28757	2.91e-07	3.28	2.14	0.09	0.16	Hypothetical protein. (Os08t0246950-00)
Os12g0484600	8.36922	2.94e-07	0	0	0.51	1.48	Nodule-specific protein-like. (Os12t0484600-01)%3BNodulin-like domain containing protein. (Os12t0484600-02)
Os02g0609200	6.01267	3.13e-07	0	0.2	5.58	10.03	Similar to Atozi1 (Fragment). (Os02t0609200-00)
Os06g0546500	4.94461	3.38e-07	0.04	0.08	1.47	2.43	Similar to Class III peroxidase GvPx2b (Fragment). (Os06t0546500-01)
Os02g0744900	-2.06502	3.68e-07	150.85	139.3	25.08	42.08	Similar to Geranylgeranyl reductase (Fragment). (Os02t0744900-01)
Os11g0701500	5.94933	3.83e-07	0.05	0	1.41	2.34	Similar to Class III chitinase homologue (OsChib3H-g) (Fragment). (Os11t0701500-01)
Os01g0507700	1.73134	3.87e-07	15.43	12.81	44.37	47.05	Heavy metal transport/detoxification protein domain containing protein. (Os01t0507700-01)
Os03g0265900	2.14659	4.02e-07	109.35	56.38	320.55	389.27	Conserved hypothetical protein. (Os03t0265900-01)
Os06g0470000	3.12258	4.21e-07	0.71	0.98	4.97	9.4	Glycosyltransferase AER61%2C uncharacterized domain containing protein. (Os06t0470000-01)
Os03g0184100	1.70196	4.21e-07	25.01	23.56	81.15	73.47	Conserved hypothetical protein. (Os03t0184100-01)
Os08g0389700	1.88653	4.27e-07	6.33	4.85	17.63	22.54	Conserved hypothetical protein. (Os08t0389700-01)%3BProtein of unknown function DUF81 family protein. (Os08t0389700-02)%3BSimilar to cDNA clone:001-103-F02%2C full insert sequence. (Os08t0389700-03)
Os04g0165700	2.49407	4.49e-07	13.47	9.53	36.33	88.22	Cysteine synthase (EC 2.5.1.47). (Os04t0165700-01)
Os07g0148900	-1.65337	5.07e-07	124.56	124.58	40.7	36.83	Photosystem I protein-like protein. (Os07t0148900-01)
Os10g0535800	5.92806	5.19e-07	0	0.11	1.52	5.39	Protein of unknown function Cys-rich domain containing protein. (Os10t0535800-01)
Os04g0457000	-1.84516	6.01e-07	41.41	44.89	14.65	9.04	Similar to Chlorophyll a/b-binding protein CP24%2C photosystem II (Fragment). (Os04t0457000-01)
Os01g0501800	-1.77033	6.21e-07	269.04	220.75	73.27	66.95	Similar to Photosystem II oxygen-evolving complex protein 1 (Fragment). (Os01t0501800-01)
Os03g0192700	-1.86346	6.54e-07	296.06	359.53	80.91	95.16	Similar to Myo-inositol-1-phosphate synthase. (Os03t0192700-01)
Os01g0127600	-2.97442	6.75e-07	152.06	245.46	11.5	37.37	Similar to Bowman-Birk type proteinase inhibitor D-II precursor (IV). (Os01t0127600-01)
Os08g0290700	2.09308	6.76e-07	10.75	6.54	27.6	43.65	Winged helix repressor DNA-binding domain containing protein. (Os08t0290700-01)
Os09g0561000	5.08896	6.82e-07	0.04	0.04	1.33	1.47	Similar to Wall-associated kinase-like 2. (Os09t0561000-01)
Os03g0309400	-2.94262	6.93e-07	27.28	17.75	4.58	1.23	Pectin lyase fold domain containing protein. (Os03t0309400-01)
Os02g0258250	-2.13783	7.58e-07	89.79	78.97	26.53	11.41	Hypothetical conserved gene. (Os02t0258250-00)
Os04g0103700	2.60588	7.92e-07	0.76	1.01	4.65	5.94	Serine/threonine protein kinase-related domain containing protein. (Os04t0103700-01)
Os01g0832100	1.73522	8.44e-07	11.53	11.88	33.75	42.19	Esterase%2C SGNH hydrolase-type domain containing protein. (Os01t0832100-01)
Os07g0489800	2.4224	8.44e-07	3.53	2.79	15.62	17.4	Beta-grasp fold%2C ferredoxin-type domain containing protein. (Os07t0489800-01)
Os08g0331900	4.46543	8.74e-07	0.04	0.2	1.85	3.53	Similar to Leucine Rich Repeat family protein%2C expressed. (Os08t0331900-01)
Os02g0587000	2.91111	8.95e-07	2.66	4	15.23	33.4	Similar to Glycine rich protein (Fragment). (Os02t0587000-01)
Os02g0641300	2.16196	9.08e-07	5.18	4.89	15.66	27.97	Hypothetical conserved gene. (Os02t0641300-00)
Os02g0797300	5.30019	9.57e-07	0.1	0.03	4.56	0.72	Similar to Plasma membrane H+-ATPase. (Os02t0797300-01)
Os07g0178800	-2.49074	1.04e-06	83.29	102.14	8.53	23.28	Similar to Low molecular mass early light-inducible protein HV90%2C chloroplast precursor (ELIP). (Os07t0178800-01)
Os04g0490800	-1.94586	1.05e-06	18.05	19.21	5.14	4.34	Haloacid dehalogenase-like hydrolase domain containing protein. (Os04t0490800-01)
Os04g0497200	2.11752	1.09e-06	3.56	2.78	10.36	16.32	Putative membrane-bound endo-1%2C4-beta-glucanase%2C Synthesis of root cellulose%2C Modulation of root cell division and elongation (Os04t0497200-01)
Os06g0681600	2.42227	1.13e-06	6.13	2.66	16.29	28.97	Haem peroxidase family protein. (Os06t0681600-01)%3BSimilar to peroxidase 39. (Os06t0681600-02)
Os09g0412400	1.92477	1.22e-06	23.35	18.12	58.85	93.56	Conserved hypothetical protein. (Os09t0412400-01)
Os01g0594300	2.4302	1.27e-06	2.66	1.8	8.15	15.06	Similar to leucine-rich repeat family protein / extensin family protein. (Os01t0594300-01)%3BPistil-specific extensin-like protein family protein. (Os01t0594300-02)
Os02g0744700	-1.83931	1.29e-06	14.28	11.14	3.86	3.09	Similar to Starch synthase isoform zSTSII-2 (EC 2.4.1.21). (Os02t0744700-01)%3BSimilar to Soluble starch synthase 2-2%2C chloroplastic/amyloplastic. (Os02t0744700-02)
Os06g0706400	2.01014	1.3e-06	6.82	3.81	17.06	24.35	PTR/NRT1 (peptide transporter/nitrate transporter 1) family protein%2C Nitrogen utilization efficiency%2C growth and grain yield (Os06t0706400-01)
Os09g0240200	-3.48215	1.33e-06	2.95	2.74	0.24	0.25	Zinc finger%2C B-box domain containing protein. (Os09t0240200-01)
Os07g0688700	1.78486	1.37e-06	28.04	17.9	72.05	81.63	Hypothetical protein. (Os07t0688700-00)
Os01g0201100	1.67548	1.38e-06	13.63	9.69	36.82	35.79	Similar to xylosyltransferase oxt. (Os01t0201100-01)
Os06g0579100	3.94708	1.38e-06	0.07	0.23	1.68	2.98	Conserved hypothetical protein. (Os06t0579100-01)
Os02g0230300	1.86237	1.44e-06	44.88	25.39	135.79	113.37	En/Spm-like transposon protein (Protodermal factor 1). (Os02t0230300-01)
Os04g0357700	5.61524	1.53e-06	0	0.13	3.94	3.65	Hypothetical conserved gene. (Os04t0357700-00)
Os01g0209800	2.53362	1.55e-06	1.49	2.22	7.27	13.63	Similar to Cationic amino acid transporter (Fragment). (Os01t0209800-01)%3BSimilar to Cationic amino acid transporter (Fragment). (Os01t0209800-02)
Os10g0431900	2.0254	1.65e-06	4.18	4.08	13.61	19.1	Serine/threonine protein kinase-related domain containing protein. (Os10t0431900-01)%3BSerine/threonine protein kinase-related domain containing protein. (Os10t0431900-02)
Os10g0528100	5.2692	1.76e-06	0.05	0.05	1.24	2.78	Similar to Glutathione S-transferase GST 42 (EC 2.5.1.18) (Fragment). (Os10t0528100-01)
Os11g0543300	4.50766	1.86e-06	0.13	0.1	1.38	3.95	Protein of unknown function DUF247%2C plant domain containing protein. (Os11t0543300-00)
Os02g0291000	2.27641	1.92e-06	36.68	21.05	88.42	180.45	Calcineurin B (Fragment). (Os02t0291000-00)
Os11g0704500	3.43058	2.06e-06	0.64	0.67	7.58	6.39	Metallothionein-like protein type 1. (Os11t0704500-01)
Os01g0214800	2.06784	2.07e-06	4.72	2.84	11.3	19.27	Lipase%2C GDSL domain containing protein. (Os01t0214800-01)%3BSimilar to Esterase. (Os01t0214800-02)%3BSimilar to Esterase. (Os01t0214800-03)
Os05g0549800	3.4588	2.08e-06	0.68	2.05	8.66	20.67	Similar to DNA-binding protein RAV1. (Os05t0549800-01)
Os12g0242100	3.83654	2.24e-06	0.16	0.87	5.67	8.82	Similar to Glycine-rich cell wall structural protein 1 precursor. (Os12t0242100-01)
Os01g0685900	-1.97843	2.27e-06	18.4	16.78	5.98	2.85	Similar to 65kD microtubule associated protein. (Os01t0685900-01)%3BSimilar to 65kD microtubule associated protein. (Os01t0685900-02)
Os11g0701900	6.03036	2.37e-06	0.04	0	0.9	2.55	Glycoside hydrolase%2C family 18 protein. (Os11t0701900-01)
Os10g0113000	3.99353	2.38e-06	0.54	0.3	2.95	10.03	Similar to Chalcone reductase homologue (Fragment). (Os10t0113000-01)%3BNon-protein coding transcript. (Os10t0113000-02)
Os02g0646200	2.4251	2.39e-06	2.31	4.87	22.06	16.1	Zinc finger%2C B-box domain containing protein. (Os02t0646200-01)
Os02g0755900	3.05064	2.42e-06	0.36	0.7	4.19	4.46	UDP-glucuronosyl/UDP-glucosyltransferase domain containing protein. (Os02t0755900-01)
Os06g0351500	1.98306	2.65e-06	11.91	6.19	30.74	38.53	Lipase%2C GDSL domain containing protein. (Os06t0351500-01)
Os03g0218400	3.25642	2.84e-06	0.41	1.38	6.08	10.67	Similar to Hexose transporter. (Os03t0218400-01)
Os01g0837700	2.4568	2.84e-06	273.47	141.56	685.03	1499.73	Hypothetical genes. (Os01t0837700-00)
Os06g0639200	-1.66709	3.13e-06	21.64	18.67	6.96	5.48	Similar to Transcription factor AP2D22 (Fragment). (Os06t0639200-01)
Os03g0739500	4.99625	3.15e-06	0	0.24	2.28	5.63	Conserved hypothetical protein. (Os03t0739500-01)
Os07g0537900	2.87938	3.22e-06	0.51	0.49	2.81	4.37	Similar to SRK3 gene. (Os07t0537900-01)%3BHypothetical conserved gene. (Os07t0537900-02)
Os07g0539100	4.15117	3.34e-06	0.12	0.08	1.03	2.42	Glycoside hydrolase%2C family 17 protein. (Os07t0539100-01)%3BGlycoside hydrolase%2C family 17 protein. (Os07t0539100-02)
Os07g0153150	3.7878	3.42e-06	0.18	0.02	1.53	1.21	Conserved hypothetical protein. (Os07t0153150-01)%3BConserved hypothetical protein. (Os07t0153150-02)
Os07g0442900	3.41858	4.29e-06	0.48	0.39	3.62	5.5	Uncharacterised protein family UPF0497%2C trans-membrane plant subgroup domain containing protein. (Os07t0442900-01)
Os02g0729100	3.50414	4.37e-06	0.2	0.25	2.6	2.43	Protein of unknown function DUF231%2C plant domain containing protein. (Os02t0729100-00)
Os04g0496300	-1.97774	4.63e-06	91.25	96.55	32.71	14.52	Similar to H0306B06.4 protein. (Os04t0496300-01)
Os07g0539900	3.88305	4.68e-06	0.32	0.1	1.69	4.33	Similar to Beta-1%2C3-glucanase-like protein. (Os07t0539900-01)
Os04g0373400	5.49211	5.33e-06	0.03	0	0.65	0.78	Similar to MATE efflux family protein%2C expressed. (Os04t0373400-01)
Os01g0651500	-4.82392	5.37e-06	1.51	1.53	0.1	0	Wax synthase domain containing protein. (Os01t0651500-00)
Os02g0291400	2.48753	5.37e-06	9.7	3.93	29.56	44.18	Similar to Calcineurin B-like protein 8. (Os02t0291400-00)
Os06g0472900	3.22765	5.42e-06	0.46	0.26	4.12	2.65	Haem peroxidase family protein. (Os06t0472900-01)
Os08g0536300	1.78413	5.5e-06	10.49	6.29	24.71	31.26	Similar to Hd1. (Os08t0536300-01)
Os12g0512100	3.13942	5.62e-06	0.62	0.3	2.89	4.96	Sugar/inositol transporter domain containing protein. (Os12t0512100-01)
Os05g0515500	3.40451	5.74e-06	0.22	0.31	2.36	3.21	Similar to O-methyltransferase ZRP4 (EC 2.1.1.-) (OMT). (Os05t0515500-01)
Os07g0638400	4.28126	5.75e-06	0.05	0.65	4.16	9.26	Similar to 1-Cys peroxiredoxin. (Os07t0638400-01)
Os01g0119000	1.98121	6.01e-06	9.08	5.08	20.7	33.25	Glycosyltransferase AER61%2C uncharacterized domain containing protein. (Os01t0119000-01)%3BGlycosyltransferase AER61%2C uncharacterized domain containing protein. (Os01t0119000-02)
Os05g0438800	2.3296	6.33e-06	1.77	3.27	10.02	14.74	Similar to Actin 1. (Os05t0438800-01)
Os08g0460000	-3.35116	6.41e-06	4.44	3.14	0.41	0.31	Similar to Germin-like protein 1 precursor. (Os08t0460000-01)
Os12g0406000	-2.98302	6.44e-06	2.56	1.59	0.29	0.22	Conserved hypothetical protein. (Os12t0406000-01)%3BHypothetical conserved gene. (Os12t0406000-02)
Os03g0367150	1.92229	6.59e-06	22.21	14.24	51.54	81.96	Hypothetical protein. (Os03t0367150-00)
Os11g0444000	5.48085	6.72e-06	0	0.03	0.76	1.06	Similar to UDP-glucosyltransferase BX8. (Os11t0444000-01)
Os01g0326300	4.09693	6.83e-06	0.18	0.23	1.83	5.01	Haem peroxidase%2C plant/fungal/bacterial family protein. (Os01t0326300-01)
Os04g0675400	2.02762	6.84e-06	2.92	2.46	11.12	10.31	Similar to Chaperone protein dnaJ. (Os04t0675400-01)
Os03g0183000	1.99385	6.97e-06	67.7	42.34	158.46	264.29	Similar to AP2 domain containing protein RAP2.6 (Fragment). (Os03t0183000-01)%3BSimilar to AP2 domain containing protein RAP2.6 (Fragment). (Os03t0183000-02)%3BSimilar to Root abundant factor. (Os03t0183000-03)
Os05g0454500	1.99538	7.07e-06	72.51	92.87	227.05	413.54	Conserved hypothetical protein. (Os05t0454500-01)
Os12g0124500	2.09054	7.53e-06	11.4	6.91	29.87	45.57	ZF-HD homeobox protein Cys/His-rich dimerisation region domain containing protein. (Os12t0124500-01)
Os07g0130100	4.92189	7.59e-06	0.06	0	0.56	1.48	Similar to Resistance protein candidate (Fragment). (Os07t0130100-01)
Os01g0803300	-3.2383	8.38e-06	2.8	2.57	0.25	0.29	Protein of unknown function DUF6%2C transmembrane domain containing protein. (Os01t0803300-01)
Os04g0234600	-1.52588	9.53e-06	45.06	37.64	13.17	14.78	Similar to Sedoheptulose-1%2C7-bisphosphatase. (Os04t0234600-01)%3BSimilar to Sedoheptulose-1%2C7-bisphosphatase. (Os04t0234600-02)%3BSimilar to Sedoheptulose-1%2C7-bisphosphatase. (Os04t0234600-03)
Os11g0114600	2.85315	9.63e-06	0.18	0.15	1.02	1.36	Similar to cDNA clone:J013107M03%2C full insert sequence. (Os11t0114600-01)%3BSimilar to cDNA clone:J013107M03%2C full insert sequence. (Os11t0114600-02)
Os04g0587400	3.2109	9.85e-06	0.33	0.77	3.81	6.21	Protein of unknown function DUF250 domain containing protein. (Os04t0587400-01)
Os03g0672400	-1.92944	9.92e-06	18.32	17.75	6.51	2.86	Conserved hypothetical protein. (Os03t0672400-01)
Os04g0228100	-2.0671	1e-05	18.33	17.34	5.22	3.17	Similar to H0209A05.2 protein. (Os04t0228100-01)
Os08g0508500	2.45421	1.01e-05	1.41	1.05	7.37	5.87	Similar to predicted protein. (Os08t0508500-00)
Os07g0538300	3.70046	1.01e-05	0.08	0.11	0.92	1.58	Hypothetical conserved gene. (Os07t0538300-01)
Os03g0684400	-1.58454	1.05e-05	24.22	22.6	6.72	8.46	Mg2+ transporter protein%2C CorA-like domain containing protein. (Os03t0684400-01)
Os11g0427800	2.60088	1.08e-05	10.33	26.85	69.12	151.05	Similar to Lipid transfer protein LPT III. (Os11t0427800-01)
Os02g0774100	2.04701	1.1e-05	8.49	4.57	29	23.69	Similar to thioredoxin-like 5. (Os02t0774100-00)
Os05g0584300	1.84391	1.12e-05	5.79	6.68	22.84	21.03	Harpin-induced 1 domain containing protein. (Os05t0584300-01)
Os03g0259100	-4.64217	1.12e-05	1.71	4.02	0.08	0.13	Similar to Basic blue protein (Cusacyanin) (Plantacyanin) (CBP). (Os03t0259100-01)
Os05g0111200	-1.49718	1.18e-05	72.93	64.98	24.09	23.6	Similar to Amino acid selective channel protein. (Os05t0111200-01)
Os05g0227100	-4.16694	1.18e-05	4.83	2.9	0	0.38	Conserved hypothetical protein. (Os05t0227100-01)
Os09g0421700	4.16884	1.25e-05	0.04	0.17	1.34	2.47	Zinc finger%2C U1-type domain containing protein. (Os09t0421700-01)
Os06g0285400	-1.89067	1.27e-05	16.31	16.5	5.97	2.79	Similar to Serine/threonine-specific kinase like protein. (Os06t0285400-01)%3BSimilar to predicted protein. (Os06t0285400-02)
Os04g0624600	-1.62467	1.29e-05	39.93	31.07	13.1	9.45	Starch synthase%2C Starch biosynthesis (Os04t0624600-01)%3BSimilar to H0215F08.14 protein. (Os04t0624600-02)
Os02g0575200	1.52585	1.3e-05	17.54	13.74	49.94	38.25	DNA/pantothenate metabolism flavoprotein%2C C-terminal domain containing protein. (Os02t0575200-01)
Os06g0132500	1.81669	1.37e-05	45.3	29.32	100.02	154.1	Similar to hydrolase%2C alpha/beta fold family protein. (Os06t0132500-00)
Os03g0770900	-2.04891	1.43e-05	12.79	11.1	3.71	1.98	Conserved hypothetical protein. (Os03t0770900-01)
Os03g0393700	4.17378	1.43e-05	0.08	0.02	0.63	1.21	Similar to Serine carboxypeptidase family protein%2C expressed. (Os03t0393700-01)%3BSimilar to Serine carboxypeptidase family protein%2C expressed. (Os03t0393700-02)%3BSimilar to Serine carboxypeptidase family protein%2C expressed. (Os03t0393700-03)
Os03g0180100	3.08168	1.45e-05	1.13	0.59	5.24	9.01	Protein of unknown function DUF1677%2C plant domain containing protein. (Os03t0180100-01)
Os07g0618700	1.6057	1.45e-05	11.21	13.06	43.16	29.63	Conserved hypothetical protein. (Os07t0618700-01)
Os01g0892600	-1.64773	1.62e-05	27.69	22.57	9.21	6.53	Pectinacetylesterase family protein. (Os01t0892600-02)
Os12g0590500	-2.03101	1.67e-05	10.6	8.06	3.25	1.26	Similar to Kinesin motor domain containing protein%2C expressed. (Os12t0590500-00)
Os06g0148250	4.67147	1.68e-05	0.05	0.05	1.35	1.35	Hypothetical protein. (Os06t0148250-00)
Os02g0742700	-1.84124	1.7e-05	14.48	16.42	3.75	4.65	Conserved hypothetical protein. (Os02t0742700-00)
Os12g0555600	-2.06732	1.72e-05	15.4	16.05	5.46	1.99	Cellulose synthase-like protein%2C Cell wall biosynthesis (Os12t0555600-01)
Os11g0255300	1.70569	1.75e-05	70.51	53.46	162.78	229.12	Cysteine endopeptidase (Cysteine proteinase (EC 3.4.22.-)-rice). (Os11t0255300-01)
Os10g0479700	2.12878	1.8e-05	2.94	2.83	9.06	15.4	Protein of unknown function DUF250 domain containing protein. (Os10t0479700-01)%3BSimilar to Integral membrane protein like. (Os10t0479700-02)
Os10g0533800	2.24689	1.81e-05	7.38	2.92	17.01	29.92	Concanavalin A-like lectin/glucanase%2C subgroup domain containing protein. (Os10t0533800-00)
Os08g0331000	3.63904	1.81e-05	0.76	0.57	5.04	11.32	Conserved hypothetical protein. (Os08t0331000-01)
Os02g0574500	-2.03191	1.93e-05	39.48	28.04	4.9	10.97	General substrate transporter domain containing protein. (Os02t0574500-01)%3BGeneral substrate transporter domain containing protein. (Os02t0574500-02)%3BGeneral substrate transporter domain containing protein. (Os02t0574500-03)
Os11g0592200	3.0067	1.95e-05	1.07	0.56	6.4	6.56	Similar to Chitin-binding allergen Bra r 2 (Fragments). (Os11t0592200-01)
Os06g0148200	2.02406	2.05e-05	56.84	30.25	125.77	215.18	Lipase%2C GDSL domain containing protein. (Os06t0148200-01)%3BNon-protein coding transcript. (Os06t0148200-02)
Os06g0262800	2.01421	2.16e-05	9.39	5.49	19.68	38.16	Similar to Very-long-chain fatty acid condensing enzyme CUT1. (Os06t0262800-01)
Os05g0267800	1.68518	2.17e-05	8.83	6.93	23.9	25.49	Cellular retinaldehyde-binding/triple function%2C C-terminal domain containing protein. (Os05t0267800-01)
Os01g0656400	-1.8166	2.24e-05	26.11	26.01	8.02	6.48	Similar to WRKY transcription factor 15. (Os01t0656400-00)
Os12g0165600	3.26196	2.26e-05	0.51	0.12	2.76	3.14	Exo70 exocyst complex subunit family protein. (Os12t0165600-01)
Os02g0606200	-1.94963	2.26e-05	88.5	112.99	16.53	34.02	Zinc finger%2C B-box domain containing protein. (Os02t0606200-01)
Os01g0128200	2.56016	2.27e-05	2.65	1.59	8	16.1	Similar to Nuclease I. (Os01t0128200-01)
Os01g0963000	3.65699	2.32e-05	0.08	0.41	2.29	3.81	Similar to Peroxidase BP 1 precursor. (Os01t0963000-01)%3BSimilar to Peroxidase BP 1 precursor. (Os01t0963000-04)
Os10g0147400	-2.91799	2.38e-05	1.93	1.48	0.18	0.26	Similar to Auxin influx carrier protein. (Os10t0147400-01)%3BSimilar to Auxin transporter-like protein 3. (Os10t0147400-03)
Os07g0578300	-2.13339	2.4e-05	47.33	36.22	14.03	4.82	Peptidase S8%2C subtilisin-related domain containing protein. (Os07t0578300-01)
Os11g0672300	2.67207	2.51e-05	1.67	0.58	6.33	7.57	Similar to Protein kinase domain containing protein%2C expressed. (Os11t0672300-01)
Os05g0583600	-2.21603	2.57e-05	13.31	18.42	4.34	2.42	Similar to ovate protein. (Os05t0583600-01)
Os06g0710700	4.79384	2.8e-05	0	0.07	0.66	1.29	Similar to Benzoyl coenzyme A: benzyl alcohol benzoyl transferase (Benzoyl- CoA:benzyl alcohol/phenylethanol benzoyltransferase). (Os06t0710700-01)
Os07g0287400	-4.07187	2.89e-05	1.93	3.17	0.15	0.13	Plant lipid transfer protein/seed storage/trypsin-alpha amylase inhibitor domain containing protein. (Os07t0287400-01)
Os12g0514000	2.23201	2.91e-05	9.59	3.58	22.03	37.37	Similar to Sorbitol transporter. (Os12t0514000-01)
Os02g0106100	1.74435	3.04e-05	20.31	16.67	44.55	75.33	Similar to Fructosyltransferase. (Os02t0106100-01)
Os02g0724000	1.78933	3.04e-05	13.15	22.3	50.91	69.05	CONSTANS-like protein%2C Heading promotion under long-day condition (Os02t0724000-01)
Os05g0519700	-1.53342	3.07e-05	13.68	10.46	4.07	4.05	Heat shock protein%2C Long-term acquired thermotolerance (Os05t0519700-01)%3BHeat shock protein 101. (Os05t0519700-02)%3BSimilar to Heat shock protein 101. (Os05t0519700-03)
Os06g0586000	2.58156	3.09e-05	4.13	8.55	24.92	49.1	Conserved hypothetical protein. (Os06t0586000-01)
Os10g0529400	3.55288	3.14e-05	0.37	0.17	2.25	3.95	Similar to Glutathione S-transferase GSTU6. (Os10t0529400-01)
Os12g0637100	2.20381	3.16e-05	7.94	5.05	16.29	41.18	Similar to Purple acid phosphatase (EC 3.1.3.2). (Os12t0637100-02)
Os01g0644600	1.63441	3.29e-05	24.89	26.9	60.7	95.51	Glutelin family protein. (Os01t0644600-00)
Os04g0338100	2.07547	3.34e-05	4.47	3.41	13.25	19	Similar to IN2-2 protein. (Os04t0338100-01)
Os06g0613200	-1.64176	3.41e-05	232.24	189.1	84.83	48.04	Hypothetical protein. (Os06t0613200-00)
Os04g0228400	1.69696	3.44e-05	13.71	11.35	29.74	48.93	Expansin precursor (Alpha-expansin OsEXPA1). (Os04t0228400-01)
Os05g0397900	-1.87192	3.47e-05	12.95	11.89	4.61	2.1	Kinesin%2C motor region domain containing protein. (Os05t0397900-01)
Os04g0529700	-2.00857	3.49e-05	12.53	11.69	3.87	2.07	Glycosyltransferase sugar-binding region containing DXD motif domain containing protein. (Os04t0529700-01)
Os09g0533200	-2.16531	3.49e-05	16.05	20.01	5.5	2.48	Glycoside hydrolase%2C family 17 domain containing protein. (Os09t0533200-00)
Os08g0512700	-1.7857	3.52e-05	64.6	101.94	29.69	18.15	Similar to 3-hydroxy-3-methylglutaryl coenzyme A reductase (EC 1.1.1.34) (Fragment). (Os08t0512700-01)
Os10g0542900	3.37638	3.54e-05	0.37	0.49	2.62	6.15	Similar to chitinase. (Os10t0542900-01)
Os07g0137800	3.01035	3.56e-05	0.43	0.39	2.32	4.16	Protein kinase%2C core domain containing protein. (Os07t0137800-00)
Os11g0683800	3.64224	3.56e-05	0.36	0.69	11.04	2.23	Pectin lyase fold/virulence factor domain containing protein. (Os11t0683800-01)%3BPectin lyase fold/virulence factor domain containing protein. (Os11t0683800-02)
Os02g0134700	-1.8132	3.72e-05	153.7	140.11	57.69	25.03	Hypothetical conserved gene. (Os02t0134700-00)
Os03g0835150	2.0819	3.72e-05	5.64	4.11	17.46	22.64	Conserved hypothetical protein. (Os03t0835150-01)
Os04g0515900	4.39962	3.97e-05	0.04	0.08	0.86	1.78	Similar to NAM / CUC2-like protein. (Os04t0515900-01)
Os01g0805600	-1.9609	4.06e-05	41.42	42.84	15.61	5.88	Similar to Cyclin-B1-1. (Os01t0805600-01)
Os10g0380800	3.63469	4.19e-05	0.03	0.19	1.36	1.38	Similar to Tryptophan decarboxylase. (Os10t0380800-00)
Os05g0100100	2.6978	4.25e-05	0.55	0.9	4.69	4.58	Similar to cDNA clone:006-204-G09%2C full insert sequence. (Os05t0100100-01)
Os02g0589400	-2.40344	4.27e-05	4.68	4.46	0.9	0.78	UDP-glucuronosyl/UDP-glucosyltransferase family protein. (Os02t0589400-01)
Os04g0682100	2.79557	4.3e-05	4.6	1.96	13.04	30.72	C2 calcium/lipid-binding region%2C CaLB domain containing protein. (Os04t0682100-01)
Os05g0518300	1.59701	4.39e-05	43.26	40.03	99.92	144.75	Lipase%2C GDSL domain containing protein. (Os05t0518300-01)
Os12g0566050	3.16165	4.55e-05	0.34	0.13	1.73	2.41	Hypothetical protein. (Os12t0566050-00)
Os07g0561500	-1.94024	4.83e-05	18.05	28.63	5.66	6.26	Short-chain dehydrogenase/reductase SDR domain containing protein. (Os07t0561500-01)
Os05g0365600	-2.00176	4.98e-05	9.07	7.53	1.98	2.05	Similar to Hydroxyisourate hydrolase. (Os05t0365600-01)
Os03g0800200	1.88886	4.98e-05	14.25	15.4	34.82	71.44	ARGONAUTE (AGO) family protein%2C Development of pre-meiotic germ cells%2C Progression of meiosis (Os03t0800200-01)
Os02g0763200	1.5783	5.12e-05	25.8	19.12	55.42	74.65	Similar to Galactoside 2-alpha-L-fucosyltransferase (EC 2.4.1.69) (Xyloglucan alpha-(1%2C2)-fucosyltransferase) (AtFUT1). (Os02t0763200-01)
Os01g0566800	1.50433	5.42e-05	13.76	11.56	30.12	39.68	Hypothetical conserved gene. (Os01t0566800-00)
Os08g0473900	2.50314	5.44e-05	1.49	2.51	6.4	15.59	Alpha-amylase isozyme 3D precursor (EC 3.2.1.1) (1%2C4-alpha-D-glucan glucanohydrolase). (Os08t0473900-01)%3BSimilar to Alpha amylase isozyme 3D. (Os08t0473900-02)%3BSimilar to Alpha amylase isozyme 3D. (Os08t0473900-03)
Os04g0557800	1.83485	5.47e-05	26.66	14.97	55.1	88.11	Similar to R-type basic helix-loop-helix protein. (Os04t0557800-00)
Os07g0507200	-1.59375	5.74e-05	13.7	13.56	5.64	3.27	Cell cycle regulated microtubule associated protein domain containing protein. (Os07t0507200-01)
Os06g0496400	3.6537	5.77e-05	0.67	0.16	2.59	7.56	ROOT HAIR DEFECTIVE-SIX LIKE (RSL) class I basic helix-loop-helix protein%2C bHLH transcription factor%2C Regulation of root hair development (Os06t0496400-01)
Os01g0936600	1.46208	5.86e-05	34.99	29.26	75.8	96.24	Hypothetical protein. (Os01t0936600-01)
Os02g0697550	-3.34826	5.92e-05	3.04	1.88	0.27	0.19	Hypothetical protein. (Os02t0697550-00)
Os04g0493000	-1.77081	5.94e-05	192.7	184.58	36.49	70.41	Similar to H0425E08.14 protein. (Os04t0493000-01)
Os04g0597866	-2.07009	6.11e-05	7.99	5.71	2.09	1.12	Hypothetical gene. (Os04t0597866-01)
Os08g0560900	-1.49214	6.16e-05	133.58	117.99	52.45	35.4	Similar to Photosystem I reaction center subunit II%2C chloroplast precursor (Photosystem I 20 kDa subunit) (PSI-D). (Os08t0560900-01)%3BSimilar to Photosystem I reaction center subunit II%2C chloroplast precursor (Photosystem I 20 kDa subunit) (PSI-D). (Os08t0560900-02)%3BSimilar to Photosystem I reaction center subunit II%2C chloroplastic. (Os08t0560900-03)
Os06g0199400	1.56452	6.28e-05	46.66	44.99	106.43	156.86	Conserved hypothetical protein. (Os06t0199400-00)
Os07g0664500	2.77099	6.49e-05	0.62	0.39	3.47	3.36	NAD(P)-binding domain containing protein. (Os07t0664500-01)
Os03g0797400	-2.3739	6.5e-05	7.87	5.33	1.37	1.11	Similar to Indole-3-glycerol phosphate lyase. (Os03t0797400-01)
Os09g0432900	1.75654	6.56e-05	6.24	5.62	16.48	22.48	Glycosyl transferase%2C family 31 protein. (Os09t0432900-02)
Os05g0459400	-1.79402	6.89e-05	14.74	13.23	5.3	2.67	Kinesin%2C motor region domain containing protein. (Os05t0459400-01)%3BSimilar to kinesin motor protein-related. (Os05t0459400-02)
Os03g0324900	2.59624	7.2e-05	0.96	0.85	3.97	6.67	Zinc finger%2C RING/FYVE/PHD-type domain containing protein. (Os03t0324900-01)
Os08g0465700	3.31208	7.2e-05	0.12	0.25	1.34	2.26	Cytochrome P450 family protein. (Os08t0465700-01)
Os11g0460800	4.28726	7.2e-05	0.08	0	0.63	1.07	Peptidase S10%2C serine carboxypeptidase family protein. (Os11t0460800-01)
Os08g0518800	2.67938	7.2e-05	2.28	2.63	9.36	21.13	Similar to Class III chitinase homologue (OsChib3H-h) (Fragment). (Os08t0518800-01)
Os04g0223500	2.22398	7.28e-05	11.1	3.13	30.97	33.13	Dimethylaniline monooxygenase%2C N-oxide-forming domain containing protein. (Os04t0223500-01)%3BSimilar to H0515C11.3 protein. (Os04t0223500-02)
Os07g0575600	2.70093	7.38e-05	1.21	0.54	3.53	7.48	Similar to Lectin receptor-type kinase. (Os07t0575600-01)%3BSimilar to Lectin-like receptor kinase 7%3B2. (Os07t0575600-02)
Os01g0123900	-2.82108	7.74e-05	9.83	15.2	0.84	2.56	Similar to Bowman-Birk type proteinase inhibitor (EBI). (Os01t0123900-01)
Os07g0106700	1.47449	7.74e-05	13.94	9.23	29.05	33.46	Similar to disease resistance response protein 206. (Os07t0106700-01)%3BSimilar to Aminotransferase-like protein. (Os07t0106700-02)
Os05g0178300	2.70987	7.79e-05	9.33	3.64	22	59.15	Similar to Cadmium tolerant 1. (Os05t0178300-01)
Os02g0575500	-1.37726	7.81e-05	22.7	20.17	7.64	8.44	Similar to ABC transporter-like. (Os02t0575500-01)%3BSimilar to ATATH13. (Os02t0575500-02)
Os01g0200700	2.1904	7.89e-05	8.98	4.47	24.9	34.48	Similar to Metallothionein-like protein type 3 (MT-3) (MWMT3). (Os01t0200700-01)
Os07g0542400	2.93832	7.95e-05	0.19	0.4	1.82	2.6	Similar to Receptor protein kinase. (Os07t0542400-01)%3BSimilar to receptor-like protein kinase RK20-1. (Os07t0542400-02)
Os05g0223200	-1.52453	7.95e-05	49.83	52.72	21.5	13.63	Similar to Glycine-rich RNA-binding protein GRP2A. (Os05t0223200-01)
Os01g0900900	2.08636	7.97e-05	22.14	11.31	42.42	93.86	Ovarian tumour%2C otubain domain containing protein. (Os01t0900900-01)
Os12g0420400	-1.40824	8.04e-05	93.74	100.87	35.84	35.89	Similar to Photosystem I reaction center subunit XI%2C chloroplast precursor (PSI- L) (PSI subunit V). (Os12t0420400-01)%3BSimilar to Photosystem I reaction center subunit XI%2C chloroplast precursor (PSI- L) (PSI subunit V). (Os12t0420400-02)%3BSimilar to Photosystem I reaction center subunit XI%2C chloroplastic. (Os12t0420400-03)
Os11g0592100	3.1949	8.05e-05	0.41	0.5	3.1	5.17	Similar to Barwin. (Os11t0592100-01)
Os12g0514300	2.54726	8.1e-05	1.24	1.09	7.1	6.33	Similar to UPF0497 membrane protein 9. (Os12t0514300-01)%3BUncharacterised protein family UPF0497%2C trans-membrane plant domain containing protein. (Os12t0514300-02)
Os03g0212800	1.83287	8.12e-05	5.82	5.47	13.19	25.71	Similar to Beta-glucosidase. (Os03t0212800-01)
Os06g0348800	-2.93012	8.23e-05	6.03	4.47	0.26	1.04	Transfactor-like protein. (Os06t0348800-01)%3BHomeodomain-like containing protein. (Os06t0348800-02)%3BTransfactor-like protein. (Os06t0348800-03)
Os07g0676900	2.61199	8.26e-05	0.69	1.2	4.8	6.53	Similar to Peroxidase (EC 1.11.1.7). (Os07t0676900-01)
Os01g0249200	1.50315	8.26e-05	32.91	21.66	68.49	81.63	Similar to Nectarin 1 precursor (EC 1.15.1.1) (Superoxide dismutase [Mn]). (Os01t0249200-01)
Os08g0496700	2.96304	8.45e-05	0.68	0.3	3.29	4.19	Myb/SANT-like domain domain containing protein. (Os08t0496700-00)
Os12g0428000	1.57972	8.56e-05	22.95	19.28	46.54	75.7	Similar to senescence-associated protein DIN1. (Os12t0428000-01)
Os03g0327600	-1.58625	8.56e-05	1061.66	1273.06	470.03	297.25	Ricin B-related lectin domain containing protein. (Os03t0327600-01)
Os07g0550500	4.0312	9.02e-05	0.02	0.06	0.41	0.8	Hypothetical conserved gene. (Os07t0550500-01)
Os08g0123833	2.24231	9.19e-05	1.83	1	5.68	7.31	Hypothetical protein. (Os08t0123833-00)
Os02g0747900	1.42377	9.42e-05	54.05	41.98	125.31	125.83	Atypical basic helix-loop-helix protein%2C Control of cell elongation%2C Regulator of grain size and leaf angle (Os02t0747900-01)
Os08g0124000	2.39574	9.42e-05	1.06	0.62	3.31	5.26	Similar to Resistance protein candidate (Fragment). (Os08t0124000-01)%3BHypothetical conserved gene. (Os08t0124000-02)
Os04g0401000	2.79452	9.54e-05	1.32	1.16	4.57	11.99	Proline-rich protein%2C Blast resistance (Os04t0401000-01)%3BSimilar to Pi21 protein. (Os04t0401000-02)
Os01g0836600	-1.73062	9.67e-05	12.94	11.85	4.9	2.48	ABC transporter-like domain containing protein. (Os01t0836600-01)
Os11g0210100	1.52132	9.68e-05	25.36	18.55	51.69	70.5	Similar to Class III peroxidase 133. (Os11t0210100-01)
Os02g0193600	-2.48718	9.84e-05	7.39	7.22	1.88	0.7	Mitotic checkpoint serine/threonine protein kinase%2C Bub1 domain containing protein. (Os02t0193600-01)
Os09g0433000	1.39278	0.000102659	28.98	24	65.98	69.6	Glycosyl transferase%2C family 31 protein. (Os09t0433000-01)%3BHypothetical conserved gene. (Os09t0433000-02)
Os07g0575700	2.92635	0.000106566	1.15	0.29	3.88	6.63	Similar to Lectin-like receptor kinase 7%3B2. (Os07t0575700-01)
Os07g0141400	-1.49424	0.000107904	208.33	206.65	86.42	58.46	Similar to 23 kDa polypeptide of photosystem II. (Os07t0141400-01)%3BSimilar to 23 kDa polypeptide of photosystem II. (Os07t0141400-02)
Os03g0102500	1.93504	0.000108479	7.11	4.29	16.76	25.4	Similar to Beta-expansin precursor (Fragment). (Os03t0102500-01)
Os02g0818500	1.47187	0.000110464	4.48	4.05	10.06	12.94	Non-protein coding transcript. (Os02t0818500-01)%3BConserved hypothetical protein. (Os02t0818500-02)%3BSimilar to Pib. (Os02t0818500-03)
Os01g0704000	3.46515	0.000110599	0.3	0.32	5.21	1.73	Pectinesterase inhibitor domain containing protein. (Os01t0704000-01)
Os01g0928200	2.06892	0.000112036	7.74	6.76	25.52	33.7	Conserved hypothetical protein. (Os01t0928200-00)
Os03g0610900	1.51936	0.000112036	6.46	8.35	20.11	21.45	Serine/threonine protein kinase%2C Abscisic acid (ABA)-activated protein kinase%2C Hyperosmotic stress response%2C ABA signal transduction (Os03t0610900-01)
Os06g0695500	1.57526	0.000115317	50.05	39.19	103.74	153.89	Similar to Peroxidase 16 precursor (EC 1.11.1.7) (Atperox P16) (ATP22a). (Os06t0695500-01)
Os01g0513900	-2.05758	0.000115789	9.14	6.78	2.77	1.01	Similar to Kinesin heavy chain (Fragment). (Os01t0513900-01)
Os03g0599000	3.09746	0.000115797	0.19	0.21	0.88	2.4	NB-ARC domain containing protein. (Os03t0599000-01)
Os07g0645200	-1.45837	0.000115797	59.47	38.93	17.71	17.14	Similar to FAT domain-containing protein. (Os07t0645200-01)
Os07g0692500	-2.7448	0.000115797	3.65	2.43	0.58	0.31	Conserved hypothetical protein. (Os07t0692500-01)
Os02g0227100	2.55471	0.00011703	1.43	1.69	6.7	11.18	Conserved hypothetical protein. (Os02t0227100-01)
Os03g0587200	-1.82759	0.000117337	17.41	15.86	6.71	2.58	Kinesin%2C motor region domain containing protein. (Os03t0587200-01)
Os12g0528801	2.03628	0.000117615	8.72	11.67	41.86	40.23	Hypothetical gene. (Os12t0528801-01)
Os01g0881300	-2.1256	0.000118152	21.38	14.84	5.86	2.34	Non-protein coding transcript. (Os01t0881300-01)%3BMtN3 and saliva related transmembrane protein family protein. (Os01t0881300-02)
Os08g0135400	1.70454	0.000118269	11.71	6.16	22.98	33.26	Copine domain containing protein. (Os08t0135400-01)
Os12g0227050	-2.73075	0.000121213	5.83	3.99	0.99	0.47	Hypothetical protein. (Os12t0227050-00)
Os01g0184100	-1.6001	0.000125019	29.43	28.22	9.91	8.7	Similar to 17.5 kDa class II heat shock protein. (Os01t0184100-01)
Os09g0527900	-1.39621	0.000125019	104.24	99.63	34.91	40.57	Similar to Hd1-like protein. (Os09t0527900-01)%3BHypothetical conserved gene. (Os09t0527900-02)
Os04g0689000	-1.45939	0.000126962	143.82	166.98	51.38	59.05	Similar to Peroxidase (EC 1.11.1.7). (Os04t0689000-01)
Os06g0692500	2.48234	0.000127005	0.3	0.35	1.95	1.6	Hypothetical conserved gene. (Os06t0692500-00)
Os11g0106200	1.53707	0.000127644	6.58	4.33	12.72	17.9	Similar to cDNA clone:J013071M22%2C full insert sequence. (Os11t0106200-01)%3BSimilar to Outer membrane protein%2C OMP85 family protein. (Os11t0106200-02)%3BSimilar to cDNA clone:J013071M22%2C full insert sequence. (Os11t0106200-03)
Os01g0756900	-1.74374	0.000128896	51.46	60.31	22.41	10.67	Hypothetical protein. (Os01t0756900-01)
Os11g0590400	2.78322	0.000130142	0.5	0.22	2.3	2.55	Similar to NB-ARC domain containing protein. (Os11t0590400-00)
Os04g0691800	1.46483	0.000132604	3.58	4.04	9.02	11.46	C2 domain containing protein. (Os04t0691800-01)
Os01g0585300	-1.82502	0.000132626	23.57	30.62	9.15	5.95	Protein of unknown function DUF1118 family protein. (Os01t0585300-01)
Os03g0734100	2.9108	0.000134923	3.69	1.02	12.48	21.71	Conserved hypothetical protein. (Os03t0734100-01)%3BConserved hypothetical protein. (Os03t0734100-02)
Os08g0566600	-2.00667	0.000144332	50.47	43.73	6.24	16.27	Similar to PGR5. (Os08t0566600-01)
Os01g0112000	1.78371	0.00014478	12.24	10.89	28.51	48.63	Conserved hypothetical protein. (Os01t0112000-01)
Os03g0778100	-1.33127	0.000148929	70.15	67.55	30.5	23.21	Similar to Photosystem-1 F subunit. (Os03t0778100-01)%3BSimilar to Photosystem-1 F subunit. (Os03t0778100-02)%3BSimilar to Photosystem-1 F subunit. (Os03t0778100-03)
Os10g0496900	-1.5002	0.000154569	22.62	19.97	9.55	5.29	Similar to Protochlorophyllide reductase B%2C chloroplastic. (Os10t0496900-01)%3BNADPH: protochlorophyllide oxidoreductase%2C Chlorophyll synthesis (Os10t0496900-02)
Os03g0129100	1.46466	0.000156173	9.85	9.32	20.81	30.55	Seven transmembrane protein MLO2. (Os03t0129100-01)
Os09g0391501	3.87309	0.000156951	0.36	0.12	2.74	4.52	Hypothetical gene. (Os09t0391501-00)
Os02g0699466	-2.18459	0.000157802	25.75	20.32	6.67	3.32	Conserved hypothetical protein. (Os02t0699466-00)
Os04g0459500	-1.365	0.000157812	98.5	89.03	36.11	35.01	Similar to H0219H12.1 protein. (Os04t0459500-01)%3BSimilar to GADPH (383 AA) (Fragment). (Os04t0459500-02)
Os05g0542800	1.757	0.000158741	16.73	28.34	56.25	92.39	Pectin lyase fold/virulence factor domain containing protein. (Os05t0542800-01)%3BSimilar to polygalacturonase. (Os05t0542800-02)%3BSimilar to polygalacturonase. (Os05t0542800-03)
Os06g0270900	-1.48191	0.000158741	93.76	61.33	25.65	28.27	Similar to RF2 (EC 1.2.1.3) (T cytoplasm male sterility restorer factor 2). (Os06t0270900-01)%3BSimilar to Aldehyde dehydrogenase. (Os06t0270900-02)
Os02g0285300	1.44604	0.000158765	35.24	28.58	70.08	98.6	DREPP plasma membrane polypeptide family protein. (Os02t0285300-01)
Os02g0742900	-2.45774	0.000158765	10.51	6.17	1.99	0.99	Similar to Kinesin-like protein. (Os02t0742900-01)
Os01g0615500	1.4631	0.00015986	13.14	11.01	26.19	38.38	ABC transporter-like domain containing protein. (Os01t0615500-00)
Os10g0416100	1.73027	0.000163575	23.28	12.78	42.53	72.7	Class III chitinase RCB4 (EC 3.2.1.14). (Os10t0416100-01)%3BSimilar to Chitinase (Fragment). (Os10t0416100-02)
Os01g0914300	-2.56911	0.000165317	6.29	12.22	1.61	1.45	Plant lipid transfer protein/seed storage/trypsin-alpha amylase inhibitor domain containing protein. (Os01t0914300-01)
Os10g0544600	1.83725	0.00016544	9.02	11.91	23.07	49.45	Zinc finger%2C RING/FYVE/PHD-type domain containing protein. (Os10t0544600-01)%3BZinc finger%2C RING/FYVE/PHD-type domain containing protein. (Os10t0544600-02)
Os06g0623600	1.84435	0.00016544	5.71	5.51	13.85	25.18	Similar to Cinnamoyl-CoA reductase (EC 1.2.1.44). (Os06t0623600-01)
Os04g0531900	1.57754	0.000169941	109.71	85.08	222.3	340.54	Short-chain dehydrogenase/reductase SDR domain containing protein. (Os04t0531900-01)
Os08g0529800	1.66074	0.00017001	4.18	3.84	13.31	11.52	Alpha/beta hydrolase fold-1 domain containing protein. (Os08t0529800-01)
Os05g0311500	1.43847	0.000172384	31.6	29.57	67.17	93.9	Protein of unknown function DUF567 family protein. (Os05t0311500-01)
Os07g0440100	1.51507	0.000172966	11.36	8.41	23.21	31.58	Conserved hypothetical protein. (Os07t0440100-00)
Os07g0151700	-2.66665	0.000173363	6.02	6.4	0.88	1.01	Conserved hypothetical protein. (Os07t0151700-00)
Os03g0133300	-1.34069	0.000173422	33.59	39.33	13.95	14.23	Similar to F7F22.5. (Os03t0133300-01)
Os09g0481200	-1.31232	0.000174025	92.3	99.51	40.79	34.96	Similar to photosystem I reaction center subunit V. (Os09t0481200-01)
Os02g0655200	2.51643	0.00017666	1.2	0.71	3.86	6.77	Similar to Ap25. (Os02t0655200-01)%3BERF family protein%2C Transcriptional regulator%2C Salt stress tolerance (Os02t0655200-02)
Os05g0148700	-1.61969	0.000179721	48.58	41.54	9.83	18.49	Armadillo-type fold domain containing protein. (Os05t0148700-01)%3BSimilar to OSA15 protein. (Os05t0148700-02)
Os08g0200100	2.92156	0.000184104	1.74	0.79	4.28	14.06	Ribonucleotide reductase-related domain containing protein. (Os08t0200100-01)
Os02g0770800	1.81472	0.000184435	3.52	2.36	7.09	12.89	Similar to Nitrate reductase [NAD(P)H] (EC 1.7.1.2). (Os02t0770800-01)
Os11g0594000	3.34093	0.000189777	0.19	0.09	0.93	1.85	Sugar/inositol transporter domain containing protein. (Os11t0594000-01)
Os01g0138400	3.47928	0.000192228	0.07	0.14	0.67	1.56	Serine/threonine protein kinase domain containing protein. (Os01t0138400-01)
Os01g0636500	-2.30994	0.000194461	3.62	4.07	0.91	0.61	Similar to Polygalacturonase PG2. (Os01t0636500-01)
Os01g0335600	3.11706	0.00019669	0.32	0.3	1.68	3.56	Conserved hypothetical protein. (Os01t0335600-01)
Os11g0134100	3.96949	0.00019865	0.03	0.05	0.57	0.74	Similar to LG27/30-like. (Os11t0134100-00)
Os05g0493400	-2.17064	0.000199946	7.12	5.65	2.06	0.75	Similar to Cyclin box (Fragment). (Os05t0493400-01)
Os11g0673200	1.78256	0.000203666	6.72	3.46	12.37	21.37	Similar to Auxin-induced beta-glucosidase. (Os11t0673200-01)
Os12g0228650	3.18563	0.00020486	0.44	0.17	2.2	3.38	Hypothetical protein. (Os12t0228650-00)
Os03g0580200	3.49	0.000205862	0.19	0.2	2.91	1.66	Lipase%2C GDSL domain containing protein. (Os03t0580200-01)
Os03g0559700	1.90629	0.000207908	4.46	5.87	16.56	21.27	Conserved hypothetical protein. (Os03t0559700-00)
Os06g0680500	-1.40547	0.000209367	13.05	9.92	4.61	3.87	Similar to Glutamate receptor 3.4 precursor (Ligand-gated ion channel 3.4) (AtGLR4). Splice isoform 2. (Os06t0680500-01)
Os01g0700100	-4.24029	0.000216321	1	0.91	0	0.08	MtN3 and saliva related transmembrane protein family protein. (Os01t0700100-01)
Os08g0345800	-1.37015	0.000220807	87.6	80.62	35.1	28.66	Similar to Glucose-1-phosphate adenylyltransferase small subunit%2C chloroplast precursor (EC 2.7.7.27) (ADP-glucose synthase) (ADP-glucose pyrophosphorylase) (AGPASE B) (Alpha-D-glucose-1-phosphate adenyl transferase). (Os08t0345800-01)%3BSimilar to Glucose-1-phosphate adenylyltransferase. (Os08t0345800-02)%3BSimilar to Isoform 2 of Glucose-1-phosphate adenylyltransferase small subunit%2C chloro…
Os01g0369500	3.30706	0.000221095	1.04	1.13	18.44	3.12	C2 calcium-dependent membrane targeting domain containing protein. (Os01t0369500-01)
Os09g0489200	1.30816	0.000222669	14.77	12.09	33.96	31.03	Similar to transcription factor jumonji (jmjC) domain-containing protein. (Os09t0489200-00)
Os06g0655200	2.95277	0.000226807	1.29	1.51	16.69	5.06	Pollen allergen Lol p2 family protein. (Os06t0655200-01)
Os04g0660100	2.60096	0.000229234	0.1	0.1	0.57	0.59	Helix-loop-helix DNA-binding domain containing protein. (Os04t0660100-01)%3BSimilar to H0112G12.1 protein. (Os04t0660100-02)
Os01g0130000	2.04938	0.000229468	4.08	4.68	10.02	25.02	Cation efflux protein family protein. (Os01t0130000-01)%3BSimilar to metal tolerance protein C3. (Os01t0130000-02)
Os01g0176500	-2.01602	0.000234241	15.65	13.38	5.44	1.68	Conserved hypothetical protein. (Os01t0176500-01)%3BHypothetical conserved gene. (Os01t0176500-02)
Os05g0519300	-2.55107	0.000236986	4.23	4.91	1.06	0.48	Protein of unknown function DUF506%2C plant family protein. (Os05t0519300-01)
Os03g0817800	-1.39442	0.000243652	16.91	18.75	8.17	5.21	Protein of unknown function DUF231 domain containing protein. (Os03t0817800-01)%3BConserved hypothetical protein. (Os03t0817800-02)%3BProtein of unknown function DUF231 domain containing protein. (Os03t0817800-03)
Os11g0595200	-1.73231	0.000243916	12.78	14.63	4.27	3.81	PAP fibrillin family protein. (Os11t0595200-01)
Os08g0200300	-1.28466	0.000243916	116.26	102.37	44.44	43.18	Similar to Photosystem II 10 kDa polypeptide (Fragment). (Os08t0200300-02)
Os06g0255200	-1.47648	0.000252074	43.08	24.86	10.98	12.67	Conserved hypothetical protein. (Os06t0255200-01)%3BHypothetical conserved gene. (Os06t0255200-02)
Os02g0181900	-1.50341	0.000252377	8.16	7.7	3.16	2.33	Similar to ClpB. (Os02t0181900-01)
Os09g0426800	1.44458	0.000254859	83.34	56.57	180.55	189.72	Homologue of WAX2/GL1%2C Synthesis of leaf cuticular wax (Os09t0426800-01)
Os01g0773700	-1.3431	0.000258374	260.61	277.17	108.65	99.02	Similar to Photosystem II reaction center W protein (PSII 6.1 kDa protein) (Fragment). (Os01t0773700-02)
Os02g0196700	3.012	0.000259603	0.57	0.6	7.38	2.08	Similar to Exopolygalacturonase. (Os02t0196700-00)
Os07g0529000	3.76723	0.000261711	0	0.13	1.16	0.59	Similar to Isocitrate lyase (Fragment). (Os07t0529000-01)
Os08g0558400	-1.5118	0.000270567	18.56	15.16	7.68	3.98	Similar to Kinesin heavy chain (Fragment). (Os08t0558400-01)%3BSimilar to cDNA clone:J023090L01%2C full insert sequence. (Os08t0558400-02)
Os01g0869800	-1.26567	0.000272547	60.78	63.32	25.2	25.27	22-kDa Photosystem II protein%2C Photoprotection (Os01t0869800-01)
Os05g0548900	-1.59409	0.000274898	159.06	117.7	59.19	31.01	Similar to Phosphoethanolamine methyltransferase. (Os05t0548900-01)
Os12g0512000	1.51984	0.000275366	17.56	11.83	31.9	49.56	Flavin monooxygenase-like enzyme %2C Auxin biosynthesis (Os12t0512000-01)
Os08g0171800	3.6369	0.000281484	0.31	0.18	5.06	1.07	Protein of unknown function DUF617%2C plant family protein. (Os08t0171800-01)
Os10g0113100	3.70263	0.000282322	0.37	0.39	1.51	8.15	Aldo/keto reductase family protein. (Os10t0113100-01)%3BSimilar to cDNA clone:J033143K18%2C full insert sequence. (Os10t0113100-02)
Os01g0129600	2.65961	0.000287851	0.59	0.52	2.97	3.89	Similar to LBD40 (LOB DOMAIN-CONTAINING PROTEIN 40). (Os01t0129600-00)
Os03g0736500	-1.89653	0.000287998	46.1	41.9	17.68	5.79	Syntaxin-related protein KNOLLE (Syntaxin 111) (AtSYP111). (Os03t0736500-01)
Os06g0132550	1.74273	0.000290956	36.57	21.38	64.09	122.56	Similar to hydrolase%2C alpha/beta fold family protein. (Os06t0132550-00)
Os03g0407900	2.79882	0.000300646	0.19	0.37	1.54	2.26	Similar to Serine/threonine protein kinase-like. (Os03t0407900-01)
Os05g0136900	1.81166	0.000300697	5.06	2.8	10.82	15.83	Transferase family protein. (Os05t0136900-01)
Os01g0183300	1.71401	0.000300815	8.74	5.39	15.33	29.31	Endonuclease/exonuclease/phosphatase domain containing protein. (Os01t0183300-01)
Os03g0643900	1.52051	0.000301881	6.55	8.99	21.88	21.85	Conserved hypothetical protein. (Os03t0643900-01)
Os07g0685600	2.25564	0.000301901	12.02	3.94	22.81	49.96	Conserved hypothetical protein. (Os07t0685600-01)
Os12g0568900	-2.0938	0.000304195	82.56	139.27	39.41	12.57	Thaumatin%2C pathogenesis-related family protein. (Os12t0568900-01)
Os09g0559200	-2.81561	0.000304195	2.27	2.81	0.52	0.19	RuvA domain 2-like containing protein. (Os09t0559200-01)
Os01g0288200	1.61629	0.00030496	59.35	41.18	104.85	192.42	Conserved hypothetical protein. (Os01t0288200-01)
Os10g0416800	1.83802	0.00030496	5	10.99	24.86	31.29	Similar to Chitinase 2 (EC 3.2.1.14) (Tulip bulb chitinase-2) (TBC-2). (Os10t0416800-03)
Os07g0190000	-2.0888	0.000305173	4.87	4.12	1.4	0.68	Similar to 1-deoxy-D-xylulose 5-phosphate synthase 2 precursor. (Os07t0190000-01)
Os10g0432200	1.62264	0.000305306	3.82	2.05	8.91	8.68	Conserved hypothetical protein. (Os10t0432200-01)
Os05g0107900	-1.67561	0.000305306	33.36	24.11	10.64	7	Similar to Protein DEHYDRATION-INDUCED 19 homolog 6. (Os05t0107900-01)
Os10g0406100	3.11773	0.000305306	0.52	0.63	7.89	2.18	Similar to PRLI-interacting factor F (Fragment). (Os10t0406100-01)
Os06g0726800	-1.9042	0.000307832	15.78	15.26	6	2.23	G2/mitotic-specific cyclin 2 (B-like cyclin) (CycOs2). (Os06t0726800-01)
Os08g0152400	-2.35446	0.000307856	8.1	6.94	1.46	1.4	Similar to P450. (Os08t0152400-00)
Os01g0121950	1.37814	0.000307856	37.7	27.08	73.25	90.21	Hypothetical conserved gene. (Os01t0121950-00)
Os05g0114100	1.6756	0.000309112	6.77	4.47	14.92	19.91	Similar to endonuclease/exonuclease/phosphatase family protein. (Os05t0114100-00)
Os01g0182300	2.56239	0.000311918	1.35	0.99	5.06	8.43	Lipocalin domain containing protein. (Os01t0182300-01)
Os05g0135200	2.17631	0.000314318	4.11	3.18	8.87	22.85	Plant peroxidase domain containing protein. (Os05t0135200-01)
Os05g0179100	4.06579	0.000314318	0	1.18	5.58	13.95	DVL family protein. (Os05t0179100-01)
Os12g0601800	-1.56369	0.000316827	24.4	18.01	7.67	6.34	Similar to BZIP transcription factor family protein%2C expressed. (Os12t0601800-01)
Os09g0287000	2.491	0.000316827	1.27	0.57	5.03	5.09	Similar to Ethylene-responsive transcription factor 5 (Ethylene-responsive element binding factor 5) (EREBP-5) (AtERF5). (Os09t0287000-01)
Os08g0136500	3.32758	0.000318411	0.08	0.22	1.24	1.79	Protein of unknown function DUF26 domain containing protein. (Os08t0136500-01)
Os01g0581400	2.89969	0.000318411	0.82	1.08	12.03	2.22	Serine/threonine protein kinase-related domain containing protein. (Os01t0581400-01)
Os11g0707000	-1.3355	0.000321537	122.79	107.08	44.83	44.09	Similar to Ribulose bisphosphate carboxylase/oxygenase activase%2C chloroplastic. (Os11t0707000-01)%3BRibulose-bisphosphate carboxylase activase (EC 6.3.4.-) (Fragments). (Os11t0707000-02)%3BSimilar to Ribulose bisphosphate carboxylase/oxygenase activase%2C chloroplastic. (Os11t0707000-03)%3BNon-protein coding transcript. (Os11t0707000-04)
Os07g0631900	1.46392	0.000324596	131.03	98.59	258.79	355.27	Nucleotide-binding%2C alpha-beta plait domain containing protein. (Os07t0631900-01)%3BNon-protein coding transcript. (Os07t0631900-02)
Os01g0838350	2.47944	0.000331976	5.22	1.91	22.35	16.62	Conserved hypothetical protein. (Os01t0838350-01)
Os04g0523200	-2.80115	0.000331976	1.09	1.08	0.21	0.09	Up-frameshift suppressor 2 domain containing protein. (Os04t0523200-01)
Os01g0248701	-2.13961	0.000333549	15.65	49.66	8.55	6.19	Terpenoid synthase domain containing protein. (Os01t0248701-00)
Os05g0355400	1.29428	0.000335698	26.49	32.15	70.37	70.54	UspA domain containing protein. (Os05t0355400-01)
Os03g0360600	-1.84503	0.000338118	10.75	14.2	3.68	3.14	Mitochodrial transcription termination factor-related family protein. (Os03t0360600-00)
Os01g0955700	1.34158	0.000346676	7.9	6.73	16.49	19.61	CRT-like transporter%2C Glutathione homeostasis%2C Arsenic tolerance (Os01t0955700-01)
Os03g0564200	2.42672	0.000347502	1.38	1.23	5.69	8.01	Protein of unknown function DUF952 family protein. (Os03t0564200-01)
Os12g0433500	-1.38596	0.000348226	13.37	10.56	5.54	3.46	Similar to FU (FUSED)%3B protein serine/threonine kinase. (Os12t0433500-01)
Os08g0540000	1.45937	0.00034871	28.3	22.07	52.71	81.38	Protein of unknown function DUF914%2C eukaryotic family protein. (Os08t0540000-01)
Os07g0438600	1.97221	0.000357641	50.02	23.6	85.79	190.89	Proteinase inhibitor I9%2C subtilisin propeptide domain containing protein. (Os07t0438600-01)
Os03g0661300	1.42937	0.000360749	7.04	5.72	15.67	17.79	Beta-tubulin %2C Microtubules formation (Os03t0661300-01)
Os07g0538700	3.92497	0.000360749	0.07	0	0.47	0.62	Hypothetical conserved gene. (Os07t0538700-01)
Os08g0162600	-1.54406	0.000360749	20.7	21.21	7.36	6.71	Rubredoxin-type Fe(Cys)4 protein family protein. (Os08t0162600-01)%3BRubredoxin-type Fe(Cys)4 protein family protein. (Os08t0162600-02)%3BSimilar to predicted protein. (Os08t0162600-03)
Os07g0136300	-1.7735	0.00036905	30.82	30.79	11.52	6.27	Similar to cDNA%2C clone: J075163H13%2C full insert sequence. (Os07t0136300-01)
Os08g0154250	-1.52773	0.000373515	18.04	18.09	8.1	4.28	Similar to monocopper oxidase. (Os08t0154250-01)
Os03g0345300	3.67439	0.000375712	0.12	0.04	0.85	1.21	Similar to Desiccation-related protein Lb_13-62 (Fragment). (Os03t0345300-01)%3BSimilar to predicted protein. (Os03t0345300-02)
Os09g0414900	1.87782	0.00037789	9.09	5.44	21.08	30.6	Similar to GASA5-like protein (Fragment). (Os09t0414900-01)
Os08g0512600	-1.59535	0.000394533	72.58	75.2	33.7	14.74	B-type plant-specific cyclin-dependent kinase%2C DNA damage response (Os08t0512600-01)
Os01g0183500	-3.64465	0.000423287	7.69	1.7	0.55	0.18	Cytochrome P450 family protein. (Os01t0183500-01)
Os01g0179600	1.47154	0.000427265	5.25	6.65	17.54	14.88	UDP-glucuronosyl/UDP-glucosyltransferase family protein. (Os01t0179600-01)
Os07g0435300	-1.31437	0.00043576	115.12	93.61	48.66	33.68	Photosystem I reaction center subunit IV%2C chloroplast precursor (PSI- E) (Photosystem I 10.8 kDa polypeptide). (Os07t0435300-01)
Os05g0187500	-2.70772	0.000438025	3.73	4.43	0.98	0.27	IQ calmodulin-binding motif family protein%2C Positive regulator of brassinosteroid signalling%2C Regulation of grain width and weight (Os05t0187500-01)
Os02g0699700	-1.63236	0.000438949	49.15	41.77	19.99	8.98	Similar to DNA topoisomerase II. (Os02t0699700-01)%3BSimilar to DNA topoisomerase 2. (Os02t0699700-02)
Os07g0544800	-1.30198	0.000443803	75.55	76.29	35.82	24.75	Similar to Oxygen-evolving enhancer protein 3-2%2C chloroplast precursor (OEE3) (16 kDa subunit of oxygen evolving system of photosystem II) (OEC 16 kDa subunit) (Ferredoxin-NADP reductase binding protein) (BP). (Os07t0544800-01)
Os06g0698748	2.07731	0.000448022	1.77	2.1	5.51	10.31	Similar to cDNA clone:J023083M02%2C full insert sequence. (Os06t0698748-01)%3BSimilar to MTD1. (Os06t0698748-02)
Os04g0182300	1.91231	0.000451438	3.35	1.55	7.39	10.42	Similar to OSIGBa0101K10.5 protein. (Os04t0182300-00)
Os05g0444200	3.27548	0.000455	0.03	0.36	1.57	2.15	Similar to T6J4.5 protein (WIP6 protein). (Os05t0444200-01)
Os01g0253200	3.00652	0.000455053	1.22	0.9	13.51	3.63	Similar to pectinesterase inhibitor domain containing protein. (Os01t0253200-00)
Os02g0111800	2.20561	0.000456699	0.64	0.34	2.23	2.18	Protein kinase%2C core domain containing protein. (Os02t0111800-02)
Os05g0470000	1.26745	0.000456699	8.34	8.3	20.68	18.54	Domain of unknown function DUF231%2C plant domain containing protein. (Os05t0470000-01)
Os02g0186800	2.39219	0.000461625	1.05	0.48	3.89	3.96	Cytochrome P450 family protein. (Os02t0186800-00)
Os01g0937200	1.32542	0.000463148	9.25	10.25	24.47	23.39	Peptidase aspartic%2C catalytic domain containing protein. (Os01t0937200-01)
Os04g0175900	1.41479	0.000467346	19.6	11.95	35.92	45.57	Winged helix repressor DNA-binding domain containing protein. (Os04t0175900-01)
Os04g0409200	-1.40236	0.000483086	78.13	46.43	25.43	20.52	Similar to H0321H01.10 protein. (Os04t0409200-00)
Os08g0163500	1.25788	0.00048428	10.63	9.33	22.12	24.4	Protein of unknown function DUF1005 family protein. (Os08t0163500-01)
Os06g0140700	1.27591	0.000484325	22.67	20.26	46.08	55.13	Similar to Homeodomain leucine zipper protein (Fragment). (Os06t0140700-01)
Os03g0286900	3.82002	0.000488799	1.14	0.32	3.06	16.9	RCI2 (rare cold-inducible 2) family protein%2C Drought resistance (Os03t0286900-01)
Os03g0697200	-3.55117	0.000501524	1.86	1.48	0.21	0.06	Similar to carboxy-lyase. (Os03t0697200-00)
Os12g0555200	3.95065	0.00050289	0.19	0.46	1.44	8.29	Similar to Probenazole-inducible protein PBZ1. (Os12t0555200-01)
Os03g0650200	-3.19899	0.000511496	0.99	1.22	0.03	0.19	Similar to Cytochrome P450 CYP92C5. (Os03t0650200-00)
Os01g0931200	-1.83269	0.000518594	17.93	16.17	6.74	2.74	Armadillo-type fold domain containing protein. (Os01t0931200-01)
Os05g0370700	3.04378	0.000520954	0.28	0.19	1.48	2.39	Alpha/beta hydrolase family protein. (Os05t0370700-01)
Os03g0221500	-1.48141	0.000522311	47.63	48.57	22.68	11.38	Glycoside hydrolase%2C family 17 protein. (Os03t0221500-01)%3BGlycoside hydrolase%2C family 17 protein. (Os03t0221500-02)%3BGlycoside hydrolase%2C family 17 protein. (Os03t0221500-03)
Os01g0356900	3.13753	0.000522515	0.36	0.47	6.01	1.35	Similar to Extensin-like protein. (Os01t0356900-01)
Os05g0507000	-1.8836	0.000528774	35.48	37.61	14.59	5.11	Similar to JHL23J11.5 protein. (Os05t0507000-01)
Os10g0498900	-1.59216	0.00053548	23.05	22.87	10.11	4.95	Similar to Microtubule-associated protein EB1-like protein. (Os10t0498900-01)
Os01g0202500	1.50867	0.000535546	7.36	5.04	15.67	18.6	Similar to B-box zinc finger family protein. (Os01t0202500-01)
Os05g0104700	2.73022	0.000541496	0.31	0.48	1.75	3.35	Leucine-rich repeat (LRR) protein%2C Inhibitor of fungal polygalacturonase%2C Defence response (Os05t0104700-01)
Os07g0511400	1.76552	0.000546274	21.34	20.87	40.23	98.19	Hypothetical protein. (Os07t0511400-01)
Os01g0654100	-1.32404	0.000546274	57.91	43.77	22.31	17.41	Similar to CTP synthase (EC 6.3.4.2) (UTP--ammonia ligase) (CTP synthetase). (Os01t0654100-01)%3BCTP synthase domain containing protein. (Os01t0654100-02)%3BSimilar to CTP synthase. (Os01t0654100-03)
Os08g0480000	3.23226	0.000546274	0.02	0.18	0.85	1.04	Multi antimicrobial extrusion protein MatE family protein. (Os08t0480000-01)
Os11g0127800	-2.59138	0.000549531	3.63	3.1	0.73	0.36	Similar to FHA domain containing protein%2C expressed. (Os11t0127800-01)%3BSimilar to FHA domain containing protein%2C expressed. (Os11t0127800-02)
Os01g0329300	-2.7169	0.000554295	2.27	1.65	0.14	0.43	Pectin lyase fold domain containing protein. (Os01t0329300-01)
Os08g0218700	2.92633	0.000576779	0.28	0.59	4.66	1.95	Conserved hypothetical protein. (Os08t0218700-01)
Os10g0377300	2.09256	0.000576779	3.02	1.42	8.04	10.32	Similar to Homeobox-leucine zipper protein HOX8. (Os10t0377300-01)
Os09g0120033	2.73582	0.000576779	0.24	0.58	1.76	3.61	Hypothetical protein. (Os09t0120033-01)%3BConserved hypothetical protein. (Os09t0120033-02)
Os12g0610200	1.8697	0.000577293	2.17	2	5.6	9.18	Similar to Phytochrome-interacting factor 3 (Phytochrome-associated protein 3) (Basic helix-loop-helix protein 8) (bHLH8) (AtbHLH008). (Os12t0610200-01)
Os11g0107700	-1.74987	0.000587887	12	11.13	4.91	1.91	Similar to Leucine Rich Repeat family protein%2C expressed. (Os11t0107700-01)%3BSimilar to Leucine Rich Repeat family protein%2C expressed. (Os11t0107700-02)
Os11g0243300	-1.63444	0.000592922	10.02	7.39	3.02	2.46	Similar to ZF-HD protein dimerisation region containing protein%2C expressed. (Os11t0243300-01)
Os08g0421800	-1.9095	0.000612237	8.01	8.07	3.08	1.17	Similar to Mitogen-activated protein kinase kinase kinase 1 (EC 2.7.1.-) (Arabidospsis NPK1-related protein kinase 1). Splice isoform 1S. (Os08t0421800-01)
Os06g0696600	2.99147	0.000614832	0.78	1.58	15.33	3.51	Similar to Xyloglucan endo-transglycosylase homolog. (Os06t0696600-01)
Os07g0683200	1.85301	0.000614832	8.58	4.33	14.68	30.13	Similar to NAC domain transcription factor. (Os07t0683200-01)
Os02g0463500	3.00968	0.000627854	0.18	0.15	1.16	1.53	Peptidase S10%2C serine carboxypeptidase domain containing protein. (Os02t0463500-01)
Os06g0200500	2.60428	0.000627854	1.44	1.21	8.72	7.27	Hypothetical conserved gene. (Os06t0200500-00)
Os02g0318200	3.36655	0.000628173	0.08	0.12	1.02	1.07	Conserved hypothetical protein. (Os02t0318200-00)
Os11g0634200	1.81556	0.00063286	11.1	10.86	21.27	53.24	Conserved hypothetical protein. (Os11t0634200-01)
Os12g0472800	-2.66453	0.000636723	1.78	2.88	0.26	0.45	B repeat unit of collagen binding surface protein (cna) containing protein. (Os12t0472800-01)
Os09g0547200	-1.37943	0.000641938	17.31	17.13	7.79	5.24	Protein of unknown function DUF292%2C eukaryotic domain containing protein. (Os09t0547200-01)%3BProtein of unknown function DUF292%2C eukaryotic domain containing protein. (Os09t0547200-02)
Os12g0503000	-1.29052	0.00064242	70.87	58.14	25.48	25.94	Similar to Allantoin permease. (Os12t0503000-01)%3BSimilar to Ureide permease 4. (Os12t0503000-03)%3BSimilar to Ureide permease 4. (Os12t0503000-04)%3BSimilar to Allantoin permease. (Os12t0503000-05)
Os09g0538500	-1.72519	0.000661738	17.47	16.94	7.43	2.9	Similar to Male sterility MS5. (Os09t0538500-01)
Os06g0233800	-1.24945	0.000666444	29.45	34.04	12.45	13.65	Conserved hypothetical protein. (Os06t0233800-01)
Os01g0151700	-1.58822	0.000667049	14.24	12.56	5.14	3.61	Similar to Short-chain dehydrogenase Tic32. (Os01t0151700-01)
Os04g0405900	1.26874	0.000675228	18.06	13.93	34.16	40.76	Similar to OSIGBa0142C11.2 protein. (Os04t0405900-01)
Os10g0345100	1.44938	0.000677026	14.44	17.39	31.47	53	Multi antimicrobial extrusion protein MatE family protein. (Os10t0345100-01)
Os05g0232200	-2.03354	0.000678166	6.44	5.8	1.84	1.1	Conserved hypothetical protein. (Os05t0232200-01)
Os03g0129300	-1.29674	0.000696466	124.28	116.49	54.63	41.52	Similar to Glyceraldehyde-3-phosphate dehydrogenase (EC 1.2.1.13) (Fragment). (Os03t0129300-01)%3BSimilar to cDNA clone:J013118G18%2C full insert sequence. (Os03t0129300-02)
Os12g0632800	2.09247	0.000709184	1.49	1.4	3.6	8.31	Protein kinase%2C catalytic domain domain containing protein. (Os12t0632800-00)
Os02g0533800	1.56418	0.000719913	45.86	68.55	121.34	208.15	Similar to ATPase inhibitor. (Os02t0533800-01)
Os10g0104900	-1.38295	0.000721074	13.02	13.72	6.46	3.66	Chromomethylase%2C Plant development%2C Silencing of transposable elements (TEs) (Os10t0104900-01)
Os12g0181500	1.26807	0.000721769	18.26	18.23	51.19	35.23	Amino acid permease%2C Transport of amino acids (Os12t0181500-01)
Os02g0736300	2.66036	0.00072813	0.23	0.32	1.2	2.18	Membrane attack complex component/perforin/complement C9 family protein. (Os02t0736300-01)
Os12g0263200	-2.82677	0.000730065	2	1.56	0.33	0.16	Pinoresinol-lariciresinol reductase TH2. (Os12t0263200-01)
Os07g0577600	-1.4116	0.000730065	78.03	74.97	36.82	19.92	Similar to Type II chlorophyll a/b binding protein from photosystem I precursor. (Os07t0577600-01)%3BSimilar to Chlorophyll a-b binding protein. (Os07t0577600-02)
Os03g0165300	1.47478	0.000735401	5.59	4.54	10.23	17.02	Conserved hypothetical protein. (Os03t0165300-01)%3BHomeobox domain containing protein. (Os03t0165300-02)%3BConserved hypothetical protein. (Os03t0165300-03)
Os07g0543300	-2.83469	0.000738304	6.5	2.84	0.89	0.39	Similar to Beta-amylase. (Os07t0543300-00)
Os10g0462900	-1.26049	0.000747889	80.87	69.86	30.49	30.89	Similar to mitochondrial chaperonin-60. (Os10t0462900-01)%3BSimilar to mitochondrial chaperonin-60. (Os10t0462900-02)
Os12g0638300	1.78558	0.000752752	36.91	22.4	60.8	135.57	Similar to Peptide transporter. (Os12t0638300-01)
Os01g0533400	-2.43037	0.000756221	7.71	2.83	1.37	0.55	Glycoside hydrolase%2C family 35 protein. (Os01t0533400-01)
Os01g0243400	1.27564	0.000757558	47	42.34	89.41	120.76	Hypothetical conserved gene. (Os01t0243400-01)
Os09g0295300	2.97574	0.000814856	0.71	0.19	3.52	3.56	Similar to cDNA clone:002-138-B03%2C full insert sequence. (Os09t0295300-00)
Os01g0587300	1.90871	0.000816621	1.02	0.92	2.87	4.23	Similar to C2 domain-containing protein. (Os01t0587300-00)
Os11g0508600	1.88547	0.000843751	7.64	3.45	13.64	25.73	Sugar transporter%2C TAL effector-mediated susceptibility to bacterial pathogen (Os11t0508600-01)
Os12g0566000	1.73838	0.000846207	142.83	77.69	239.82	467.12	Similar to Boron transporter. (Os12t0566000-01)%3BBoron (B) transporter%2C Boron uptake and xylem loading (Os12t0566000-02)%3BSimilar to Boron transporter. (Os12t0566000-03)
Os03g0694500	2.55443	0.000853542	0.94	2.68	5.46	15.26	Similar to Permease 1. (Os03t0694500-01)
Os01g0896400	-1.83572	0.000862045	68.07	69.86	29.46	8.99	Similar to JHL23J11.5 protein. (Os01t0896400-01)
Os10g0477600	3.18211	0.000884623	0.14	0.07	1.06	0.89	Similar to NAM / CUC2-like protein. (Os10t0477600-01)
Os02g0672100	-1.18458	0.000884623	23.41	25.64	10.62	10.5	C2H2-type zinc finger transcription factor%2C Promotion of flowering (Os02t0672100-01)
Os03g0138500	-1.72525	0.000894538	19.72	20.11	8.65	3.3	Conserved hypothetical protein. (Os03t0138500-01)
Os09g0456800	1.93819	0.0009014	1.67	1.92	5.6	7.78	Similar to Heat stress transcription factor Spl7 (Heat shock transcription factor) (Heat shock factor RHSF10). (Os09t0456800-01)
Os05g0499800	1.5043	0.0009014	4.84	3.04	10	11.71	UDP-glucuronosyl/UDP-glucosyltransferase family protein. (Os05t0499800-01)%3BUDP-glucuronosyl/UDP-glucosyltransferase family protein. (Os05t0499800-02)
Os01g0930800	-1.83602	0.000902511	8.66	6.37	2.52	1.61	Glycoside hydrolase%2C family 1 protein. (Os01t0930800-01)
Os02g0558600	-1.88931	0.000902543	4.96	4.35	1.5	0.97	Conserved hypothetical protein. (Os02t0558600-01)
Os03g0423300	1.48049	0.000905254	342.49	249.95	608.99	988.93	Similar to Stearoyl-acyl carrier protein desaturse (EC 1.14.99.6) (Fragment). (Os03t0423300-01)
Os12g0561500	1.81248	0.000906476	5.69	4.02	15.78	17.45	Pectinesterase inhibitor domain containing protein. (Os12t0561500-00)
Os04g0634800	1.95189	0.000906476	3.92	4.31	15.55	15.64	Similar to H0315F07.8 protein. (Os04t0634800-01)
Os11g0591550	1.63805	0.00091102	13.85	8.14	27.42	38.81	ThiJ/PfpI domain containing protein. (Os11t0591550-00)
Os03g0130300	1.47218	0.000918426	571.16	440.86	1026.97	1688.24	Similar to Cp-thionin. (Os03t0130300-01)
Os02g0699433	-2.12754	0.000936096	19.59	16.01	6.06	2.02	Hypothetical conserved gene. (Os02t0699433-00)
Os09g0528000	-1.29482	0.000953407	67.54	64.5	31	21.88	Kinesin%2C motor region domain containing protein. (Os09t0528000-01)%3BKinesin%2C motor region domain containing protein. (Os09t0528000-02)%3BHypothetical conserved gene. (Os09t0528000-03)
Os06g0583900	2.88682	0.000953752	0.39	0.81	7.18	1.75	Similar to Pectate lyase homolog (EC 4.2.2.2) (Fragment). (Os06t0583900-01)
Os01g0105900	1.21679	0.00096187	30.52	29.69	65.39	71.2	Carbohydrate/purine kinase domain containing protein. (Os01t0105900-01)
Os01g0757500	-1.17801	0.000969356	57.73	54.04	25.39	22.93	CS domain domain containing protein. (Os01t0757500-01)%3BSimilar to Calcyclin-binding protein. (Os01t0757500-02)
Os07g0490100	1.94985	0.000980027	1.35	1.17	5.22	4.32	UDP-glucuronosyl/UDP-glucosyltransferase family protein. (Os07t0490100-01)%3BUDP-glucuronosyl/UDP-glucosyltransferase family protein. (Os07t0490100-02)
Os06g0703300	1.31959	0.000982821	5.09	4.85	10.14	13.97	Hypothetical conserved gene. (Os06t0703300-01)%3BProtein of unknown function DUF594 family protein. (Os06t0703300-02)
Os07g0627000	-1.26485	0.000987007	44.82	49.74	23.03	15.72	Plastidial disproportionating enzyme1%2C alpha-1%2C4-D-glucanotransferase%2C Storage starch synthesis in rice endosperm (Os07t0627000-01)
Os04g0563700	-1.68682	0.00099984	23.33	26.34	11.17	4.16	Cyclin. (Os04t0563700-01)
Os10g0516500	1.2425	0.00100483	53.04	49.81	115.58	121.94	Conserved hypothetical protein. (Os10t0516500-01)
Os04g0375900	-1.7353	0.00100667	6.88	5.88	2.4	1.38	Kinesin%2C motor region domain containing protein. (Os04t0375900-01)
Os01g0764000	-1.17752	0.0010141	69.68	69.2	30.21	29.81	Similar to Glutathione S-transferase I (EC 2.5.1.18) (GST-I) (GST-29) (GST class- phi). (Os01t0764000-01)%3BSimilar to Glutathione s-transferase ii (Fragment). (Os01t0764000-02)%3BSimilar to Glutathione S-transferase I (EC 2.5.1.18) (GST-I) (GST-29) (GST class- phi). (Os01t0764000-03)
Os01g0136200	-2.32786	0.0010141	8.75	7.27	0.95	2.1	16.9 kDa class I heat shock protein 1. (Os01t0136200-01)
Os06g0663300	2.61779	0.00103674	1.36	1.25	12.34	3.67	Pollen allergen Lol p2 family protein. (Os06t0663300-00)
Os01g0962700	1.82674	0.00104351	4.71	2.97	9.56	16.75	Similar to Peroxidase 12 precursor (EC 1.11.1.7) (Atperox P12) (PRXR6) (ATP4a). (Os01t0962700-01)
Os03g0582200	2.15629	0.00104719	0.93	0.69	3.38	3.68	SCAMP family protein. (Os03t0582200-01)%3BSCAMP family protein. (Os03t0582200-02)
Os02g0177700	2.71817	0.00104838	0.64	0.79	2.74	6.39	Uncharacterised protein family UPF0497%2C trans-membrane plant subgroup domain containing protein. (Os02t0177700-01)
Os10g0330000	3.00043	0.00105935	3.28	0.91	6.78	25.25	Conserved hypothetical protein. (Os10t0330000-01)
Os01g0259400	-1.48297	0.00106022	7.81	6.66	3.4	1.71	Armadillo-type fold domain containing protein. (Os01t0259400-01)
Os03g0183050	3.15144	0.00106022	0.44	0.08	2.66	2.02	Hypothetical gene. (Os03t0183050-00)
Os03g0570800	-2.85445	0.00106022	1.62	0.85	0.19	0.14	Multi antimicrobial extrusion protein MatE family protein. (Os03t0570800-01)
Os05g0523300	1.36664	0.00107072	11.15	15.45	27.78	39.13	Similar to IAA8 (Fragment). (Os05t0523300-01)
Os05g0283200	2.4825	0.0010987	2	2.59	20.37	5.29	Pectinesterase inhibitor domain containing protein. (Os05t0283200-01)
Os02g0152800	-1.38496	0.00110861	28.07	17.25	9.89	7.08	RNA polymerase Rpb1%2C domain 1 containing protein. (Os02t0152800-01)
Os06g0253350	2.60512	0.00113308	0.67	0.27	2.42	3.17	Hypothetical gene. (Os06t0253350-00)
Os01g0160800	2.12548	0.00113691	1.24	1.52	4.73	7	Similar to Protein synthesis inhibitor II (EC 3.2.2.22) (Ribosome-inactivating protein II) (rRNA N-glycosidase). (Os01t0160800-01)
Os01g0327100	2.47597	0.0011478	0.61	0.95	2.67	5.78	Haem peroxidase family protein. (Os01t0327100-01)%3BSimilar to Peroxidase 8. (Os01t0327100-02)
Os06g0140400	1.29125	0.00115221	17.24	12.5	30.56	40.05	Similar to HAHB-6 (Fragment). (Os06t0140400-01)%3BSimilar to HAHB-6 (Fragment). (Os06t0140400-02)
Os04g0413100	2.9228	0.00115342	1.56	1.63	20.18	4.09	Similar to OSIGBa0134P10.7 protein. (Os04t0413100-01)
Os07g0625800	1.39603	0.00116444	10.45	8.25	26.77	21.43	Plant lipid transfer protein/Par allergen family protein. (Os07t0625800-01)%3BPlant lipid transfer protein/Par allergen family protein. (Os07t0625800-02)
Os02g0618100	2.49387	0.00118403	2.06	1.35	5.86	12.76	Similar to Glutaredoxin-C4%2C chloroplastic. (Os02t0618100-01)
Os07g0603700	2.81429	0.00120772	0.23	0.19	0.91	1.99	CYP78A13 (Cytochrome P450)%2C Size control between embryo and endosperm (Os07t0603700-01)
Os01g0954500	1.36326	0.00120794	55.15	65.47	123.22	178.97	Protein of unknown function DUF702 family protein. (Os01t0954500-01)
Os02g0767800	2.81974	0.00121115	0.23	0.2	1.24	1.81	Similar to DNA binding protein. (Os02t0767800-00)
Os06g0264500	2.06343	0.00121746	8.88	23.52	40	92.11	TGF-beta receptor%2C type I/II extracellular region family protein. (Os06t0264500-01)
Os02g0726700	1.76367	0.00122163	6.47	2.77	14.64	15.77	Helix-loop-helix DNA-binding domain containing protein. (Os02t0726700-01)
Os06g0124400	3.46654	0.00122411	0.64	0.68	12.84	1.99	Conserved hypothetical protein. (Os06t0124400-01)
Os04g0504200	-2.34995	0.00122977	14.86	15.45	4.79	1.15	Conserved hypothetical protein. (Os04t0504200-01)
Os04g0577800	-1.20574	0.0012486	47.15	45.08	20.56	18.57	Uncharacterised protein family UPF0136%2C Transmembrane domain containing protein. (Os04t0577800-01)
Os04g0534000	1.49897	0.00125658	3.21	3.99	10.14	9.81	Protein of unknown function DUF821%2C CAP10-like family protein. (Os04t0534000-01)
Os08g0152366	-1.8294	0.00126521	8.17	6.05	1.97	1.93	Hypothetical protein. (Os08t0152366-00)
Os12g0107700	-1.97668	0.00127659	11.47	9.64	4.13	1.2	Similar to Leucine Rich Repeat family protein%2C expressed. (Os12t0107700-00)
Os02g0259900	-2.15318	0.00127924	4.2	3.55	1.1	0.61	Conserved hypothetical protein. (Os02t0259900-01)
Os01g0859300	3.31716	0.00128007	0.04	0.34	1.11	2.6	Similar to ABA response element binding factor (Fragment). (Os01t0859300-01)
Os03g0734300	1.33172	0.00128007	122.37	108.43	223.83	339.57	Similar to Proteinase inhibitor type II CEVI57 precursor. (Os03t0734300-01)
Os02g0736400	1.46146	0.00128078	27.31	28.35	51.45	97.02	Aldolase-type TIM barrel domain containing protein. (Os02t0736400-01)
Os09g0565450	-1.32114	0.00129326	17.54	12.06	6.49	5.08	Hypothetical conserved gene. (Os09t0565450-00)
Os04g0578550	-2.15166	0.00129326	7.68	5.54	1.38	1.5	Hypothetical conserved gene. (Os04t0578550-00)
Os01g0316600	-1.33731	0.00129326	17.62	18.62	9	5.16	Similar to pre-mRNA-splicing factor SF2. (Os01t0316600-01)
Os02g0810200	-1.9872	0.00129326	20.06	21.01	7.75	2.56	Conserved hypothetical protein. (Os02t0810200-01)
Os09g0508250	-2.11005	0.00129615	2.46	2.26	0.48	0.58	Similar to MTN3. (Os09t0508250-00)
Os01g0666600	-2.00429	0.00131267	7.55	9.32	1.86	2.23	Conserved hypothetical protein. (Os01t0666600-00)
Os10g0101200	1.24312	0.00132197	10.36	8.75	20.16	23.86	Serine carboxypeptidase%2C Regulation of grain filling and seed germination (Os10t0101200-01)
Os02g0258200	-1.7144	0.00135284	76.12	84.42	36.49	12.18	Similar to high mobility group family. (Os02t0258200-01)
Os07g0185000	1.54468	0.00135585	19.13	10.72	30.58	53.27	Similar to MAP kinase (Ser/Thr kinase). (Os07t0185000-01)%3BSimilar to cDNA clone:J023135J22%2C full insert sequence. (Os07t0185000-02)%3BSimilar to cDNA clone:J023135J22%2C full insert sequence. (Os07t0185000-03)
Os03g0808300	1.20226	0.00135585	28.97	23.31	53.87	63.16	Remorin%2C C-terminal region domain containing protein. (Os03t0808300-01)
Os03g0743500	1.51787	0.00136804	4.58	5.73	10.46	18.22	Calcium-binding EF-hand domain containing protein. (Os03t0743500-01)%3BSimilar to Calmodulin 1 (Fragment). (Os03t0743500-02)
Os05g0421900	-2.39874	0.0013775	3.56	3.77	0.99	0.39	GA 20-oxidase4%2C GA metabolism (Os05t0421900-00)
Os07g0274700	1.88248	0.00139168	11.94	36.62	74.42	101.72	HvB12D protein (B12Dg1 protein). (Os07t0274700-01)
Os03g0246100	-1.34897	0.00142694	17.62	15.45	7.4	5.34	Glycoside hydrolase%2C family 17 protein. (Os03t0246100-01)
Os05g0543000	2.44006	0.00142942	3.7	5.99	43.68	9.17	Pectinesterase inhibitor domain containing protein. (Os05t0543000-01)
Os03g0849500	1.54753	0.00142942	4.05	2.77	9.34	10.06	Similar to BPH14-1. (Os03t0849500-00)
Os05g0475400	1.26154	0.00142942	13.4	10.62	23.71	32.16	Similar to Alanine:glyoxylate aminotransferase-like protein (Fragment). (Os05t0475400-01)%3BAminotransferase%2C Regulation of abiotic stress responses (Os05t0475400-02)
Os03g0266300	-1.26337	0.00143856	332.8	312.3	116.06	145.48	Class I low-molecular-weight heat shock protein 17.9. (Os03t0266300-01)%3BClass I low-molecular-weight heat shock protein 17.9. (Os03t0266300-03)
Os05g0530701	-1.27776	0.00144111	20.51	22.76	10.72	6.87	Leucine-rich repeat%2C plant specific containing protein. (Os05t0530701-01)
Os09g0556800	-1.80048	0.00144111	9.48	8.79	3.56	1.62	Conserved hypothetical protein. (Os09t0556800-01)
Os03g0575200	2.81589	0.00144361	0.09	0.16	0.57	1.15	Similar to Potassium transporter 1 (OsHAK1). (Os03t0575200-01)
Os12g0514500	-1.18405	0.00146112	50.14	43.28	21.05	19.14	Similar to Heat-shock protein precursor. (Os12t0514500-01)%3BSimilar to ATP binding. (Os12t0514500-02)%3BSimilar to ATP binding. (Os12t0514500-03)
Os03g0712100	-2.13913	0.0014865	5.81	9.05	2.34	1.01	Cell division cycle-associated protein domain containing protein. (Os03t0712100-01)
Os01g0605400	-1.74546	0.00149004	6.87	6.1	2.31	1.5	Quinonprotein alcohol dehydrogenase-like domain containing protein. (Os01t0605400-00)
Os01g0220100	-1.38549	0.00150082	41.09	33.87	18.97	9.33	Similar to Cellulase. (Os01t0220100-01)
Os06g0129400	1.47375	0.00150987	30.4	20.05	50.17	85.02	Splicing variant of SPX-MFS protein 3 (Os06t0129400-01)%3BVacuolar phosphate efflux transporter%2C Pi homeostasis (Os06t0129400-02)
Os12g0120000	-1.84488	0.00150987	4.4	3.89	1.39	0.88	Protein of unknown function DUF936%2C plant family protein. (Os12t0120000-01)
Os02g0606700	-1.39154	0.00151619	19.39	24.76	10.03	6.58	Conserved hypothetical protein. (Os02t0606700-01)
Os06g0246200	1.9343	0.00151633	2.32	1.71	8.14	6.96	Similar to Formin-like protein 14. (Os06t0246200-00)
Os07g0556200	-1.1652	0.0015429	65.86	69.72	28.02	31.01	Rieske [2Fe-2S] region domain containing protein. (Os07t0556200-01)
Os05g0386201	1.21451	0.00157843	12.52	9.98	26.35	24.62	Zinc finger%2C lateral root primordium type 1 domain containing protein. (Os05t0386201-00)
Os12g0576700	2.04663	0.00157843	0.85	0.83	2.73	4.02	Similar to Diphosphonucleotide phosphatase 1 precursor. (Os12t0576700-01)
Os04g0561500	-1.32839	0.00162023	9.94	8.66	4.28	2.99	Similar to Prolyl endopeptidase (EC 3.4.21.26) (Post-proline cleaving enzyme) (PE). (Os04t0561500-01)%3BSimilar to Prolyl endopeptidase (EC 3.4.21.26) (Post-proline cleaving enzyme) (PE). (Os04t0561500-02)
Os03g0804200	1.1706	0.00167989	25.9	19.68	47.77	52.11	Bifunctional inhibitor/plant lipid transfer protein/seed storage domain containing protein. (Os03t0804200-01)
Os11g0152500	1.79261	0.00174463	5.6	2.82	14.17	14.23	PEBP family protein. (Os11t0152500-00)
Os01g0938100	-1.49854	0.00176355	32.54	28.45	8.21	12.69	Photosystem II protein Psb28%2C class 1 domain containing protein. (Os01t0938100-01)
Os05g0446900	-1.26905	0.00176598	21.8	24.38	11.54	7.35	Glycoside hydrolase%2C carbohydrate-binding domain containing protein. (Os05t0446900-01)
Os04g0465300	-1.25112	0.00177277	78.25	85.19	42.26	25.48	A member of the GAST (gibberellin (GA)-Stimulated Transcript) family%2C Cell division%2C Differentiation of panicles (Os04t0465300-01)
Os05g0468900	1.42148	0.00178596	10.44	8.07	19.44	28.63	Zinc finger%2C RING/FYVE/PHD-type domain containing protein. (Os05t0468900-01)
Os07g0133000	2.24251	0.00181631	0.55	0.28	1.88	1.98	Similar to lectin-like receptor kinase 7. (Os07t0133000-01)
Os04g0560700	1.70757	0.00185442	6.46	4.83	11.63	23.91	Conserved hypothetical protein. (Os04t0560700-01)
Os01g0948600	1.27011	0.00189389	22.68	24.82	44.69	66.69	Conserved hypothetical protein. (Os01t0948600-01)
Os01g0920100	1.26305	0.00192047	35.38	24.18	59.4	79.11	Conserved hypothetical protein. (Os01t0920100-01)
Os08g0141700	2.95495	0.00192047	0.32	0.34	3.99	1.18	Pectinesterase inhibitor domain containing protein. (Os08t0141700-02)
Os04g0612700	-1.44896	0.00192474	21.57	21.24	10.18	5.31	Similar to Cinnamyl alcohol dehydrogenase (EC 1.1.1.195). (Os04t0612700-01)
Os06g0167200	1.94389	0.00193465	2.53	1.76	5.83	10.13	Similar to RING-H2 finger protein ATL1R (RING-H2 finger protein ATL8). (Os06t0167200-01)
Os02g0477401	2.47417	0.00193465	0.56	0.45	2.85	2.7	Conserved hypothetical protein. (Os02t0477401-00)
Os02g0519100	2.57852	0.00195024	0.61	0.21	1.42	3.28	Similar to Potassium transporter 1 (OsHAK1). Splice isoform 2. (Os02t0519100-01)
Os02g0103200	1.4291	0.00202789	15.94	14.43	29.67	49.56	Hypothetical conserved gene. (Os02t0103200-00)
Os06g0206000	2.11296	0.00203015	1.64	1.67	4.96	8.94	Similar to carbon-nitrogen hydrolase family protein. (Os06t0206000-00)
Os01g0707500	3.31793	0.00203715	0.07	0.3	0.73	2.88	Similar to Transcription factor LAX PANICLE. (Os01t0707500-01)%3BSimilar to Transcription factor LAX PANICLE. (Os01t0707500-02)%3BNon-protein coding transcript. (Os01t0707500-03)
Os01g0833400	1.57026	0.00203715	4.31	7.23	19.43	14.39	Conserved hypothetical protein. (Os01t0833400-01)%3BConserved hypothetical protein. (Os01t0833400-02)
Os01g0121700	-1.13633	0.00203715	26.28	22.51	12.17	9.57	ABC transporter-like domain containing protein. (Os01t0121700-01)
Os10g0493600	1.32513	0.00204189	86.89	65.25	151.12	218.13	Alpha-galactosidase precursor (EC 3.2.1.22) (Melibiase) (Alpha-D- galactoside galactohydrolase). (Os10t0493600-01)%3BAlpha-galactosidase (EC 3.2.1.22). (Os10t0493600-02)%3BSimilar to Alpha-galactosidase. (Os10t0493600-03)%3BSimilar to Alpha-galactosidase (Fragment). (Os10t0493600-04)
Os01g0626400	3.30694	0.00205703	0	0.39	1.33	2.46	WRKY transcription factor%2C Control of flowering time and plant height (Os01t0626400-01)%3BWRKY transcription factor%2C Splicing variant (Os01t0626400-02)
Os01g0228901	-1.71405	0.00205783	4.67	3.46	1.58	0.86	Hypothetical gene. (Os01t0228901-01)
Os07g0176500	2.26581	0.00205827	0.46	0.65	2.97	2.31	Leucine-rich repeat%2C plant specific containing protein. (Os07t0176500-01)
Os05g0226000	2.64945	0.00205827	1.12	1.45	12.67	3.51	Similar to Proline-rich protein. (Os05t0226000-00)
Os02g0150200	3.12303	0.00205827	0.7	1.68	17.4	3.62	Conserved hypothetical protein. (Os02t0150200-01)
Os11g0171300	-1.17782	0.00208828	199.8	181.53	83.89	80.78	Fructose-bisphosphate aldolase%2C chloroplast precursor (EC 4.1.2.13) (ALDP). (Os11t0171300-01)
Os09g0491756	-1.15163	0.00208828	86.39	82.36	39.94	34.45	U2 snRNP auxiliary factor%2C small subunit. (Os09t0491756-01)%3BU2 snRNP auxiliary factor%2C small subunit. (Os09t0491756-02)
Os07g0591700	-1.32489	0.00210041	300.5	293.33	150.07	83.72	Conserved hypothetical protein. (Os07t0591700-01)
Os03g0576600	2.66649	0.00210041	0.63	0.94	3.16	6.59	Acyl-CoA-binding protein %2C Stress response (Os03t0576600-01)
Os05g0572000	2.09539	0.00215079	0.93	1.69	4.74	6.21	Pathogenesis-related transcriptional factor and ERF domain containing protein. (Os05t0572000-00)
Os10g0347000	-1.62297	0.00218148	31.55	35.74	16.13	5.61	X8 domain containing protein. (Os10t0347000-01)
Os08g0114100	-2.18751	0.00218203	3.3	3.72	0.92	0.6	Conserved hypothetical protein. (Os08t0114100-01)
Os03g0618300	-1.11603	0.00218203	42.99	39.36	18.13	18.94	Isopenicillin N synthase family protein. (Os03t0618300-01)
Os01g0108800	-1.49613	0.00220214	13.86	12.46	6.35	2.88	Protein of unknown function DUF936%2C plant family protein. (Os01t0108800-01)
Os02g0504800	-3.01695	0.00220704	3.48	1.15	0.44	0.12	Similar to Delta-9 stearoyl-acyl carrier protein desaturase (EC 1.14.99.6) (Fragment). (Os02t0504800-01)
Os08g0104600	-1.15607	0.00221575	190.33	173.25	83.33	76.2	Ferredoxin I%2C chloroplast precursor (Anti-disease protein 1). (Os08t0104600-02)
Os01g0343300	1.80776	0.00222509	3.78	3.75	9.37	16.18	Zinc finger%2C NHR/GATA-type domain containing protein. (Os01t0343300-01)
Os12g0111500	2.95275	0.00225101	0.05	0.35	1.66	1.39	BTB domain containing protein. (Os12t0111500-02)
Os04g0654500	3.2128	0.00225101	0	0.26	1.5	0.94	Conserved hypothetical protein. (Os04t0654500-01)
Os12g0586100	1.89299	0.00225215	23.19	78.58	198.27	176.74	Serine/threonine protein kinase%2C Abscisic acid (ABA)-activated protein kinase%2C Hyperosmotic stress response%2C ABA signal transduction (Os12t0586100-01)
Os03g0114000	-1.59904	0.00225308	14.84	16.52	7.41	2.87	Similar to Kinesin. (Os03t0114000-01)
Os07g0124750	-2.01925	0.00225333	2.66	2.2	0.56	0.6	Similar to cDNA clone:J033097L05%2C full insert sequence. (Os07t0124750-00)
Os02g0127500	2.93298	0.00225552	1.08	1.03	13.2	3.09	Similar to Tpc70 protein. (Os02t0127500-01)
Os04g0618600	-1.50314	0.00226734	9.76	10.72	4.27	2.85	Similar to Long hypocotyl in far-red 1 (bHLH-like protein HFR1) (Reduced phytochrome signaling) (Basic helix-loop-helix FBI1 protein) (Basic helix-loop-helix protein 26) (bHLH26) (AtbHLH026) (Reduced sensitivity to far-red light). (Os04t0618600-01)
Os01g0865100	1.50086	0.00227145	193.3	136.08	308.16	590.31	Similar to Uricase (Fragment). (Os01t0865100-01)%3BSimilar to Uricase. (Os01t0865100-02)
Os07g0120300	2.26278	0.00229344	2.11	1.96	7.46	11.58	Similar to predicted protein. (Os07t0120300-00)
Os03g0383900	-1.86025	0.00229678	8.16	7.6	2.39	1.86	Heavy metal transport/detoxification protein domain containing protein. (Os03t0383900-01)
Os01g0937100	1.19299	0.00230378	45.95	45.32	91.74	111.59	Similar to Xylanase inhibitor precursor (Xylanase inhibitor TAXI-I). (Os01t0937100-01)
Os07g0192000	1.97312	0.00230378	1.85	3.54	6.6	13.99	ATPase%2C AAA-type%2C core domain containing protein. (Os07t0192000-01)
Os03g0122100	-1.2976	0.00230736	33.1	26.08	14.44	9.21	Similar to Helix-loop-helix DNA-binding domain containing protein. (Os03t0122100-00)
Os07g0538400	2.64545	0.00232854	0.27	0.2	1.27	1.65	Similar to Receptor-like protein kinase 4. (Os07t0538400-01)
Os06g0503250	-2.55485	0.00233362	1.44	0.96	0.23	0.17	Hypothetical protein. (Os06t0503250-00)
Os05g0375400	3.57465	0.00235436	0.19	0.36	5.98	0.68	Beta-glucanase precursor. (Os05t0375400-01)
Os03g0279200	-1.40724	0.00236637	254.92	275.87	133.48	64.56	Similar to Histone H2A. (Os03t0279200-01)
Os02g0596700	1.24025	0.00236637	16.28	10.9	36.26	26.57	Similar to protein binding protein. (Os02t0596700-00)
Os03g0297850	-2.70304	0.00236924	2.79	2.67	0.72	0.12	Hypothetical protein. (Os03t0297850-00)
Os02g0198700	-1.8422	0.00239433	5.06	2.95	1	1.16	Similar to Subtilisin-like protease. (Os02t0198700-01)%3BSimilar to Subtilisin-like protease. (Os02t0198700-02)
Os08g0365500	1.19982	0.00239999	26.27	26.8	49.26	69.28	Similar to WAK80 - OsWAK receptor-like protein kinase. (Os08t0365500-00)
Os03g0174200	-1.85436	0.00242081	10.92	11.01	4.46	1.56	Conserved hypothetical protein. (Os03t0174200-01)
Os05g0209500	1.22033	0.00247561	40.75	39.85	73.28	109.1	Conserved hypothetical protein. (Os05t0209500-01)
Os08g0395700	1.60988	0.00247561	5.79	7.31	12.73	26.05	Conserved hypothetical protein. (Os08t0395700-01)
Os06g0711800	1.19775	0.00253978	59.98	52.59	108.04	142.89	Pectinesterase inhibitor domain containing protein. (Os06t0711800-01)
Os11g0171700	-1.21695	0.0025642	8.61	7.34	3.67	3.04	Forkhead-associated domain containing protein. (Os11t0171700-01)%3BHypothetical conserved gene. (Os11t0171700-02)
Os07g0694300	1.20245	0.00258467	12.55	11.6	28.14	26.21	Similar to Peroxidase. (Os07t0694300-01)
Os11g0664800	2.63818	0.00266619	0.28	0.16	0.98	1.7	Hypothetical conserved gene. (Os11t0664800-00)
Os01g0860400	2.81149	0.00269049	0.26	1.13	2.87	6.71	Similar to Acidic endochitinase precursor (EC 3.2.1.14). (Os01t0860400-01)
Os01g0191800	-1.79322	0.00269276	15.19	16.53	6.74	2.36	Similar to Aurora kinase. (Os01t0191800-01)%3BSimilar to Aurora kinase. (Os01t0191800-02)
Os05g0446600	-1.34775	0.0027087	18.83	10.9	6.49	4.91	Similar to DNA glycosylase/lyase 701. (Os05t0446600-01)
Os03g0183900	2.51649	0.00271352	0.28	0.18	1.06	1.54	Similar to Plasma membrane H+-ATPase. (Os03t0183900-01)
Os01g0197100	1.29084	0.0027315	17.95	14.17	28.71	47.32	Cytochrome P450%2C Brassinosteroids biosynthesis%2C Regulation of plant architecture (Os01t0197100-01)%3BCytochrome P450 (Splicing variant) (Os01t0197100-02)
Os02g0786900	-2.17073	0.0027443	4.86	5.82	1.77	0.59	Similar to Pathogenesis-related protein PR-1 precursor. (Os02t0786900-01)
Os06g0662550	3.21547	0.00278285	0	0.1	0.62	0.34	Conserved hypothetical protein. (Os06t0662550-01)
Os06g0184200	-2.94757	0.00278709	0.84	0.99	0.16	0.07	Hypothetical conserved gene. (Os06t0184200-00)
Os09g0560000	-1.63038	0.00279216	10.05	7.68	4.07	1.59	Armadillo-like helical domain containing protein. (Os09t0560000-01)
Os01g0931000	-2.50462	0.00279216	4.81	3.78	0.84	0.62	Similar to tropinone reductase 2. (Os01t0931000-00)
Os03g0807700	-1.37859	0.00284569	102.54	114.61	55.74	26.93	Protein of unknown function DUF642 domain containing protein. (Os03t0807700-01)%3BSimilar to predicted protein. (Os03t0807700-02)
Os07g0640900	-1.13776	0.00284659	29.25	27.19	14.62	10.56	Similar to Isoform 2 of Heat stress transcription factor B-4b. (Os07t0640900-01)%3BSimilar to Heat shock transcription factor 33 (Fragment). (Os07t0640900-02)%3BSimilar to cDNA clone:001-123-F07%2C full insert sequence. (Os07t0640900-03)
Os07g0408500	-2.01189	0.00291956	5.51	4.38	1.71	0.71	Similar to Rac GTPase activating protein 3 (Fragment). (Os07t0408500-01)
Os03g0800000	1.4955	0.00292868	87.28	50.56	135.11	239.1	Similar to Nitrate and chloride transporter. (Os03t0800000-01)%3BSimilar to nitrate and chloride transporter. (Os03t0800000-02)
Os07g0582400	2.34248	0.0029347	0.74	1.26	2.56	7.28	Similar to Proton myo-inositol cotransporter. (Os07t0582400-01)
Os07g0539700	1.92589	0.00295387	0.82	1.55	3.7	5.12	Hypothetical conserved gene. (Os07t0539700-01)
Os07g0257200	-1.17704	0.00295387	145.2	108.64	57.8	51.75	Manganese and Cadmium transporter%2C Mn and Cd uptake (Os07t0257200-01)
Os02g0272300	3.36992	0.00295863	0.22	0.08	2.78	0.44	Similar to Pollen-specific kinase partner protein. (Os02t0272300-01)
Os02g0168100	1.27985	0.0029651	12.55	13.47	25.56	35.91	Similar to 4-hydroxyphenylpyruvate dioxygenase. (Os02t0168100-01)
Os02g0106900	1.47588	0.00298303	4.52	3.5	10.3	11.42	Protein kinase%2C core domain containing protein. (Os02t0106900-01)
Os10g0560400	-1.52171	0.00298883	11.45	13.54	3.86	4.63	Similar to CONSTANS-like protein CO9 (Fragment). (Os10t0560400-01)
Os01g0327000	1.75211	0.00301528	0.63	0.5	1.51	2.16	Similar to Class III peroxidase 14. (Os01t0327000-01)
Os06g0662850	2.8016	0.00303034	0.71	1.63	12.31	4.18	Similar to OSIGBa0113K06.3 protein. (Os06t0662850-00)
Os02g0802500	1.57205	0.00304667	34.25	22.28	50.97	110.61	Similar to H(+)-translocating (Pyrophosphate-ENERGIZED) inorganic pyrophosphatase beta-1 polypeptide (EC 3.6.1.1) (Fragment). (Os02t0802500-01)%3BSimilar to Proton translocating pyrophosphatase. (Os02t0802500-02)
Os06g0662900	3.14249	0.00304821	0.99	1.49	18.86	3.37	Similar to OSIGBa0113K06.3 protein. (Os06t0662900-00)
Os02g0152400	-1.34565	0.0030536	56.14	50.91	28.44	13.19	Rubisco small subunit 1%2C Reguration of Rubisco catalytic activity (Os02t0152400-01)
Os01g0925700	1.76935	0.00306211	2.5	3.88	7.97	13.22	Similar to predicted protein. (Os01t0925700-01)
Os10g0159300	1.1748	0.00306211	4.63	4.01	9.51	9.55	Conserved hypothetical protein. (Os10t0159300-01)%3BConserved hypothetical protein. (Os10t0159300-02)
Os07g0584100	1.40741	0.00308514	8.04	16.18	36.22	27.35	Similar to MAP kinase-like protein. (Os07t0584100-01)
Os06g0360300	-2.21512	0.00309759	3.26	3.56	0.48	0.92	NAD(P)-binding domain containing protein. (Os06t0360300-01)%3BSimilar to 3-beta hydroxysteroid dehydrogenase/isomerase. (Os06t0360300-02)
Os12g0257000	1.53995	0.00309807	8.81	5.42	13.05	26.75	Serine carboxypeptidase I precursor (EC 3.4.16.5) (Carboxypeptidase C). (Os12t0257000-01)%3BSimilar to Serine carboxypeptidase 1. (Os12t0257000-02)%3BSimilar to Serine carboxypeptidase 1. (Os12t0257000-03)
Os01g0111800	1.29032	0.00311198	32.98	26.65	53.11	87.99	Conserved hypothetical protein. (Os01t0111800-01)%3BConserved hypothetical protein. (Os01t0111800-02)
Os10g0330400	-1.7888	0.00313592	16.59	19.76	2.84	7.29	Protein of unknown function DUF179 family protein. (Os10t0330400-01)
Os11g0470500	1.7041	0.00313592	1.38	1.42	4.55	4.39	Similar to Protein kinase domain containing protein%2C expressed. (Os11t0470500-00)
Os03g0757200	-1.90455	0.00313592	4.99	4.56	1.61	0.91	UDP-glucuronosyl/UDP-glucosyltransferase family protein. (Os03t0757200-01)
Os12g0580950	-1.76957	0.00313827	17.91	21.88	8.36	3.25	Hypothetical protein. (Os12t0580950-00)
Os01g0904400	-1.42983	0.00317462	8.44	7.57	4.04	1.83	Similar to Chromosome assembly protein homolog. (Os01t0904400-01)
Os05g0510100	-1.94227	0.00319383	6.58	5.64	1.51	1.58	Protein of unknown function DUF567 family protein. (Os05t0510100-01)
Os07g0136500	-1.44829	0.00320388	29.87	33.07	13.74	8.98	Hypothetical gene. (Os07t0136500-01)
Os02g0532800	-1.71491	0.00321604	11.26	13.89	2.91	4.52	7TM GPCR%2C rhodopsin-like domain containing protein. (Os02t0532800-00)
Os03g0680200	-1.72286	0.00327926	12.75	13.98	5.65	2.39	Ankyrin repeat domain containing protein. (Os03t0680200-00)
Os02g0610500	-1.20954	0.00329214	44.82	59.26	18.88	25.05	CO-like protein containing two B-box zinc finger domains and one CCT domain%2C Constitutive flowering repressor (Os02t0610500-01)
Os02g0259850	-2.3485	0.00329293	3.28	1.99	0.56	0.44	Hypothetical gene. (Os02t0259850-00)
Os02g0600400	1.40676	0.00329293	11.05	14.22	21.92	43.09	Similar to Glucose-6-phosphate dehydrogenase. (Os02t0600400-01)
Os11g0442380	2.30691	0.00329858	0.17	0.38	1.13	1.54	Hypothetical gene. (Os11t0442380-01)
Os08g0564750	1.1555	0.00333217	37.89	36.27	70.49	90.28	Hypothetical conserved gene. (Os08t0564750-00)
Os02g0189400	1.4689	0.00333217	4.45	4.11	10.92	12.2	Defence response%2C Rin4 domain containing protein. (Os02t0189400-01)
Os06g0298200	1.70591	0.00342274	6.65	20.51	46.76	41.08	Similar to CCT motif family protein. (Os06t0298200-01)%3BSimilar to Oryza sativa (indica cultivar-group) Hd1. (Os06t0298200-02)
Os02g0138100	-2.74135	0.00344528	2.65	2.4	0.29	0.42	Conserved hypothetical protein. (Os02t0138100-00)
Os03g0689866	2.37827	0.0035033	0.95	0.79	3.84	5.04	Conserved hypothetical protein. (Os03t0689866-00)
Os01g0919900	-1.12731	0.00354507	21.43	24.78	10.62	10.1	Similar to Acyl-[acyl-carrier-protein] desaturase%2C chloroplast precursor (EC 1.14.19.2) (Stearoyl-ACP desaturase) (Delta(9) stearoyl-acyl carrier protein desaturase). (Os01t0919900-01)%3BSimilar to Acyl-desaturase. (Os01t0919900-02)
Os04g0585100	-1.20501	0.00354507	13.15	13.02	6.18	4.95	Zinc finger%2C DHHC-type domain containing protein. (Os04t0585100-01)
Os08g0535800	1.16776	0.00354782	20.64	16.08	34.23	45.82	No apical meristem (NAM) protein domain containing protein. (Os08t0535800-01)%3BNo apical meristem (NAM) protein domain containing protein. (Os08t0535800-02)
Os02g0733300	-1.7134	0.00355969	18.93	28.26	10.92	3.46	Similar to Endo-beta-1%2C4-glucanase precursor (EC 3.2.1.4). (Os02t0733300-01)
Os01g0965000	-1.28382	0.00357565	5.12	4.63	2.23	1.69	Similar to DNA-directed RNA polymerase. (Os01t0965000-00)
Os04g0467901	-1.74681	0.00364405	8.09	7.87	3.6	1.13	Similar to OSIGBa0128P10.5 protein. (Os04t0467901-00)
Os04g0461800	-1.42706	0.00364482	6.1	7.39	2.89	2.05	Actin-binding FH2 domain containing protein. (Os04t0461800-01)
Os10g0470700	1.78235	0.00368544	4.03	1.75	6.87	12.25	Similar to Peptide transporter. (Os10t0470700-01)
Os01g0243100	-1.53699	0.00368544	9.13	12.82	4.85	2.64	Similar to Kinesin. (Os01t0243100-01)
Os02g0459300	-1.86812	0.00368797	6.27	7.2	2.28	1.36	Similar to tangled1. (Os02t0459300-00)
Os10g0396300	2.71958	0.00369915	0.36	0.09	1.67	1.32	Similar to MOB1. (Os10t0396300-01)
Os07g0548800	1.16986	0.00373477	28.92	26.21	50.56	69.95	Conserved hypothetical protein. (Os07t0548800-01)
Os05g0560000	-1.09255	0.00374299	127.38	138.63	66.75	55.67	Photosystem I reaction center subunit VI%2C chloroplast precursor (PSI- H) (Light-harvesting complex I 11 kDa protein) (GOS5 protein). (Os05t0560000-01)
Os03g0306800	-1.2331	0.00374567	78.22	88.69	45.23	24.95	Similar to CP12 (Fragment). (Os03t0306800-01)
Os04g0688500	2.17412	0.00375122	0.69	0.91	2.55	4.49	Peroxidase (EC 1.11.1.7). (Os04t0688500-01)
Os07g0659500	-1.37835	0.00378167	8.89	7.25	4.18	1.95	Non-SMC condensin subunit%2C XCAP-D2/Cnd1 family protein. (Os07t0659500-01)
Os01g0850200	1.33413	0.00378167	13.98	19.53	30.71	51.51	Zinc finger%2C RING/FYVE/PHD-type domain containing protein. (Os01t0850200-00)
Os07g0551600	-1.74583	0.00378167	2.6	2.71	0.67	0.87	Similar to Cellulose synthase-like CslF9. (Os07t0551600-01)
Os07g0685500	1.27131	0.00378578	10.34	8.81	17.3	27.49	Alpha/beta hydrolase family protein. (Os07t0685500-01)
Os02g0178100	2.21034	0.00381568	1.91	1.73	3.91	12.27	Similar to CONSTANS-like protein CO6. (Os02t0178100-01)
Os11g0208850	2.4737	0.00385996	0.34	0.08	1.04	1.29	Hypothetical protein. (Os11t0208850-00)
Os02g0740700	2.80212	0.0038936	0.08	0.32	1.79	0.97	Peptidase M10A and M12B%2C matrixin and adamalysin family protein. (Os02t0740700-01)
Os02g0173200	1.94765	0.00389491	1.49	2.11	5.2	8.33	VQ domain containing protein. (Os02t0173200-01)
Os10g0577400	-1.7387	0.00389639	14.14	13.27	5.95	2.19	Conserved hypothetical protein. (Os10t0577400-01)
Os05g0489200	1.36786	0.00390536	7.96	13.01	24.84	28.23	Plant lipid transfer protein/seed storage/trypsin-alpha amylase inhibitor domain containing protein. (Os05t0489200-01)
Os11g0125900	-2.70682	0.00395361	1.24	0.8	0.06	0.22	Similar to GDA1/CD39 family protein%2C expressed. (Os11t0125900-00)
Os05g0489800	-1.32331	0.00395772	38.79	46.97	22.04	11.88	Centromeric histone 3 (Histone H3). (Os05t0489800-01)
Os09g0480600	1.85284	0.00395772	2.19	2.37	9.36	6.87	Conserved hypothetical protein. (Os09t0480600-01)
Os08g0442700	-1.0777	0.00395772	15.33	16.4	7.86	6.88	Similar to SERK1 (Fragment). (Os08t0442700-01)%3BSimilar to predicted protein. (Os08t0442700-02)
Os07g0505200	-2.62987	0.00397753	1.73	1.25	0.39	0.09	Plant-specific transcription factor%2C Control of grain size (Os07t0505200-01)
Os03g0340500	1.27382	0.00399592	10.2	11.94	19.31	32.68	Similar to Sucrose synthase (EC 2.4.1.13). (Os03t0340500-01)%3BSimilar to sucrose synthase2. (Os03t0340500-03)
Os05g0223300	-1.89186	0.00400439	51.59	62.54	24.95	5.8	Similar to RNA-binding protein. (Os05t0223300-01)
Os05g0451900	1.23693	0.00403036	49.19	30.74	84.05	98.65	Similar to Axi 1 (Auxin-independent growth promoter)-like protein. (Os05t0451900-01)
Os07g0658600	-1.38575	0.00406045	23.05	26.66	13.06	5.81	Similar to Nucleoid DNA-binding-like protein. (Os07t0658600-00)
Os01g0124700	2.82007	0.00406226	0.63	0.26	1.65	4.48	Hypothetical protein. (Os01t0124700-01)
Os01g0133832	-1.20418	0.00416606	40.47	37.76	16.38	16.75	Hypothetical gene. (Os01t0133832-00)
Os05g0179950	1.12521	0.00417502	12.56	13.8	25.01	31.06	Similar to cDNA%2C clone: J100088D24%2C full insert sequence. (Os05t0179950-00)
Os06g0592500	-2.00469	0.00418408	7.48	7.38	1.36	2.21	Similar to Ethylene-responsive transcriptional coactivator. (Os06t0592500-01)
Os01g0125600	-1.14338	0.00418408	135.09	120.89	64.92	48.73	Heavy metal transport/detoxification protein domain containing protein. (Os01t0125600-01)
Os07g0500300	1.15905	0.00418408	66.03	55.19	113.92	149.03	C2 calcium-dependent membrane targeting domain containing protein. (Os07t0500300-01)
Os11g0514100	-1.19741	0.00434164	8.21	5.56	2.88	2.96	Hypothetical conserved gene. (Os11t0514100-00)
Os04g0266900	-1.31116	0.00444008	9.8	14.69	5.89	3.87	Transketolase C-terminal-like domain containing protein. (Os04t0266900-01)
Os01g0834900	-1.50335	0.00445523	238.62	263.85	128.94	47.17	Hypothetical conserved gene. (Os01t0834900-01)
Os08g0529501	1.89193	0.00446657	1.1	0.77	3.69	3.11	Integrin alpha chain%2C C-terminal cytoplasmic region%2C conserved site domain containing protein. (Os08t0529501-01)
Os06g0260000	2.28556	0.0044924	0.23	0.42	1.16	1.95	Conserved hypothetical protein. (Os06t0260000-01)
Os02g0832150	1.62784	0.00459682	8.31	5.06	19.85	20.41	Similar to zinc finger (C3HC4-type RING finger) family protein. (Os02t0832150-00)
Os01g0296700	1.15554	0.00465566	12.18	10.52	20.44	28.65	Glycoside hydrolase%2C family 3%2C N-terminal domain containing protein. (Os01t0296700-01)
Os07g0558100	2.33589	0.00475012	0.57	1.38	3.03	6.57	Similar to Myb-related transcription factor LBM1. (Os07t0558100-00)
Os06g0682900	-1.05184	0.00477968	59.21	53.86	26.4	26.84	Heat stress associated protein%2C Long-term acquired thermotolerance (Os06t0682900-01)
Os11g0180000	-1.8877	0.00478597	5.73	5.2	1.52	1.36	Plant disease resistance response protein family protein. (Os11t0180000-01)
Os05g0108400	1.65113	0.00479372	4.56	2.58	10.13	11.66	Protein of unknown function DUF868%2C plant family protein. (Os05t0108400-01)
Os08g0526100	1.14314	0.00483228	17.16	22.76	50.65	36.27	NAD(P)-binding domain containing protein. (Os08t0526100-01)
Os01g0273100	-1.78406	0.00488339	41.66	44.67	19.82	5.19	Similar to Ubiquitin conjugating protein-like (Ubiquitin-conjugating enzyme) (Ubiquitinating enzyme). (Os01t0273100-01)
Os04g0486500	-1.24912	0.00488607	30.84	35.27	17.22	10.24	Similar to Mitotic spindle checkpoint protein MAD2. (Os04t0486500-01)
Os04g0101400	1.54155	0.00489204	3.24	2.21	7.18	8.25	Flavone synthase II (FNSII)%2C Biosynthesis of tricin O-linked conjugates (Os04t0101400-01)
Os02g0764500	-1.7353	0.00489204	8.32	7.33	2.1	2.47	Similar to Lhca5 protein. (Os02t0764500-01)%3BSimilar to chlorophyll a-b binding protein 4. (Os02t0764500-02)
Os04g0532100	1.14786	0.0050562	36.04	43.97	76.36	96.7	Short-chain dehydrogenase/reductase SDR domain containing protein. (Os04t0532100-01)
Os06g0284900	2.72542	0.00506842	1.58	3.43	27.93	5.52	Hypothetical protein. (Os06t0284900-00)
Os05g0130100	2.41183	0.00509935	0.31	0.25	0.87	2.02	Hypothetical conserved gene. (Os05t0130100-00)
Os03g0132000	-1.12808	0.00511768	14.93	16.39	7.22	6.82	Similar to 4-coumarate-CoA ligase-like protein. (Os03t0132000-01)
Os01g0264000	-1.83813	0.0051195	7.24	5.1	1.12	2.19	Dof transcription factor%2C Promotion of nutrient ion uptake and accumulation (Os01t0264000-01)
Os10g0414800	3.05014	0.00519652	0.21	0.14	2.5	0.42	Protein of unknown function DUF593 family protein. (Os10t0414800-01)
Os01g0347100	1.11579	0.00528866	5.61	5.42	11.67	11.7	Protein of unknown function DUF1399 family protein. (Os01t0347100-01)
Os01g0263900	-1.89038	0.00531171	4.11	4.26	1.02	1.17	Hypothetical protein. (Os01t0263900-00)
Os12g0633400	2.64052	0.00534019	0.41	0.49	4.57	1.11	Similar to Pathogenesis-related protein PR-1 precursor. (Os12t0633400-01)
Os12g0552600	1.89596	0.00538183	1.41	1.14	3.56	5.66	Similar to MATE efflux family protein. (Os12t0552600-00)
Os05g0363100	1.71593	0.00540399	4.31	2.62	7.09	14.82	Similar to Monoglyceride lipase. (Os05t0363100-01)
Os08g0508000	2.85601	0.00540399	0.03	0.25	0.75	1.24	Cytochrome P450 family protein. (Os08t0508000-01)
Os06g0613000	-1.2075	0.00543692	146.4	135.52	76.01	44.23	Hypothetical conserved gene. (Os06t0613000-01)
Os01g0239000	-1.26897	0.00544087	9.64	9.5	4.84	2.99	Hypothetical conserved gene. (Os01t0239000-01)%3BSimilar to Phosphate starvation regulator protein (Regulatory protein of P- starvation acclimation response Psr1). (Os01t0239000-02)
Os08g0206500	-2.63908	0.00544087	1.36	2.17	0.26	0.28	Similar to HAP5 subunit of HAP complex. (Os08t0206500-00)
Os11g0226700	1.8988	0.0054906	0.29	0.26	1.05	0.96	Hypothetical conserved gene. (Os11t0226700-01)
Os01g0706700	-1.1001	0.00552568	20.32	15.2	7.46	8.64	Protein of unknown function DUF590 family protein. (Os01t0706700-01)
Os01g0207400	1.18799	0.00555491	37.91	50.77	83.36	113.83	Similar to peptide-N4-asparagine amidase A. (Os01t0207400-01)
Os03g0128800	-1.85854	0.00555771	4.17	5.95	1.57	1.18	Conserved hypothetical protein. (Os03t0128800-01)%3BSimilar to predicted protein. (Os03t0128800-03)
Os01g0151400	1.82808	0.00555771	0.94	0.86	2.42	3.79	Similar to Gamma-glutamyl transferase. (Os01t0151400-01)
Os03g0808500	-1.25662	0.00555771	64.72	70.84	37.45	18.69	Plant lipid transfer protein/Par allergen family protein. (Os03t0808500-00)
Os07g0145400	-1.32218	0.00556338	17.79	11.92	7.92	3.78	Protein kinase%2C core domain containing protein. (Os07t0145400-01)
Os04g0317500	2.24206	0.0055676	1.39	1.84	11.02	4.25	Pollen allergen Lol p2 family protein. (Os04t0317500-01)
Os04g0534100	1.12698	0.00558586	7.75	6.69	13.78	16.89	Similar to OSIGBa0159I10.7 protein. (Os04t0534100-01)%3BSimilar to OSIGBa0159I10.7 protein. (Os04t0534100-02)
Os12g0151000	2.58545	0.00562633	0.27	0.14	0.88	1.52	Similar to Purple acid phosphatase. (Os12t0151000-01)
Os04g0605300	1.52272	0.00573612	4.28	3.36	8.23	13.04	Leucine-rich repeat%2C typical subtype containing protein. (Os04t0605300-01)%3BLeucine-rich repeat%2C typical subtype containing protein. (Os04t0605300-02)
Os03g0218500	-1.09918	0.00573612	17.65	17.63	9.47	6.72	Similar to 70kD heat shock protein. (Os03t0218500-01)
Os08g0546300	-2.84399	0.00574622	1.77	5	0.68	0.25	Similar to LTP-like protein. (Os08t0546300-01)
Os07g0511100	2.11607	0.00591808	3.08	2.79	5.79	18.66	Hypothetical protein. (Os07t0511100-00)
Os03g0777100	-1.45793	0.00599163	15.88	14.86	7.82	3.26	Conserved hypothetical protein. (Os03t0777100-01)
Os04g0189400	2.34615	0.00601007	1.92	1.1	11.22	4.07	Gamma Purothionin family protein. (Os04t0189400-01)
Os06g0625700	-1.12627	0.00601702	21.31	17.63	10.57	6.95	Glycosyl transferase%2C family 2 domain containing protein. (Os06t0625700-01)
Os05g0365700	2.1913	0.00601702	0.18	0.14	0.62	0.8	Glycoside hydrolase%2C family 1 protein. (Os05t0365700-01)
Os08g0129600	-1.90919	0.00611312	3.21	3.26	1.25	0.46	Conserved hypothetical protein. (Os08t0129600-01)
Os02g0103800	-1.18115	0.00611695	18.79	15.71	7.88	6.98	Leaf-type ferredoxin-NADP+-oxidoreductase%2C Regulation of electron partitioning in the chloroplast (Os02t0103800-01)%3BSimilar to Ferredoxin NADP+ reductase (EC 1.18.1.2) (Fragment). (Os02t0103800-02)%3BSimilar to Ferredoxin--NADP reductase. (Os02t0103800-03)
Os02g0219900	1.23879	0.00616671	15.06	19.45	30.63	48.63	Similar to Epstein-Barr nuclear antigen-1 (EBNA-1). (Os02t0219900-01)%3BSimilar to Epstein-Barr nuclear antigen-1 (EBNA-1). (Os02t0219900-02)
Os08g0467100	-1.42921	0.00621136	6.57	8.61	3.24	2.32	Zinc finger%2C C2H2 domain containing protein. (Os08t0467100-01)%3BZinc finger%2C C2H2 domain containing protein. (Os08t0467100-02)
Os01g0775100	-1.36511	0.00627579	51.5	43.4	11.62	23.92	Plus-3 domain containing protein. (Os01t0775100-01)
Os01g0260000	2.02951	0.00628368	0.97	1.33	3.42	5.72	Protein prenyltransferase domain containing protein. (Os01t0260000-01)
Os02g0198400	-1.84055	0.00636713	5.53	5.18	2.3	0.67	Similar to predicted protein. (Os02t0198400-00)
Os07g0108100	1.70627	0.00638053	3.2	2.43	6.19	11.58	Similar to OSIGBa0147O06.5 protein. (Os07t0108100-01)
Os03g0167600	2.79911	0.00646307	0.73	0.18	1.2	4.84	Similar to Male sterility protein 2. (Os03t0167600-01)
Os02g0103000	1.41352	0.00646307	10.59	7.4	21.18	25.39	Conserved hypothetical protein. (Os02t0103000-01)
Os06g0593800	-1.8384	0.00649022	6.55	10.44	3.42	1.32	UDP-glucuronosyl/UDP-glucosyltransferase family protein. (Os06t0593800-01)
Os04g0650200	-1.78617	0.00656234	18.29	10.38	6.13	2.08	Lipase%2C GDSL domain containing protein. (Os04t0650200-01)
Os01g0868300	-1.86176	0.00658132	1.66	1.18	0.49	0.27	Similar to DNA polymerase alpha catalytic subunit (EC 2.7.7.7). (Os01t0868300-01)
Os03g0751100	1.22114	0.00665067	3.33	3.78	7.75	8.46	Iron-deficiency-regulated oligopeptide transporter%2C Iron homeostasis (Os03t0751100-01)%3BSimilar to Glutathione transporter. (Os03t0751100-02)
Os08g0101500	1.33283	0.00665067	5.27	6.31	11.88	16.54	Similar to sulfate transporter. (Os08t0101500-01)
Os07g0535800	1.8656	0.00665886	0.93	1.68	3.59	5.71	Similar to SRK15 protein (Fragment). (Os07t0535800-01)
Os12g0564100	1.29354	0.00665886	42.63	25.38	64.26	96.69	Similar to Myb-like DNA-binding domain containing protein%2C expressed. (Os12t0564100-01)
Os03g0734200	1.46528	0.00667787	12.43	13.32	26.05	42.99	Conserved hypothetical protein. (Os03t0734200-01)
Os02g0726000	-1.0731	0.00668005	64.48	60	34.7	23.46	FAS1 domain domain containing protein. (Os02t0726000-01)
Os08g0554400	-1.16666	0.00671003	9.07	9.62	4.34	3.82	Zinc finger%2C C2H2-type domain containing protein. (Os08t0554400-01)%3BZinc finger%2C C2H2-type domain containing protein. (Os08t0554400-02)
Os01g0830700	1.2193	0.00672527	7.31	4.71	12.95	14.26	Protein of unknown function DUF231%2C plant domain containing protein. (Os01t0830700-01)%3BProtein of unknown function DUF231%2C plant domain containing protein. (Os01t0830700-02)
Os07g0232800	2.05501	0.00675196	0.81	1.4	3.28	5.64	Similar to Zinc transporter protein ZIP1. (Os07t0232800-00)
Os02g0454500	2.32778	0.00681767	0.72	0.26	1.65	3.13	Membrane bound O-acyl transferase%2C MBOAT family protein. (Os02t0454500-01)
Os05g0590100	2.64791	0.00681796	0.33	0.32	3.35	0.73	Ubiquitin domain containing protein. (Os05t0590100-01)
Os04g0614500	2.2396	0.00682833	0.24	0.3	1.59	0.95	Pyridoxal phosphate-dependent transferase%2C major region%2C subdomain 1 domain containing protein. (Os04t0614500-01)
Os02g0699500	-1.69008	0.00689106	14.49	16.68	5.92	3.61	Conserved hypothetical protein. (Os02t0699500-01)
Os09g0570800	1.60059	0.00689792	3.47	3.4	7.46	12.74	Isopenicillin N synthase family protein. (Os09t0570800-01)
Os02g0175700	2.84829	0.00691801	0.24	0.2	2.71	0.53	Epsin-like%2C N-terminal domain containing protein. (Os02t0175700-01)
Os03g0586400	1.26697	0.00700778	4.52	2.8	9.5	7.72	Conserved hypothetical protein. (Os03t0586400-01)
Os08g0102700	1.25714	0.0070108	55.12	35.03	82.41	125.74	Harpin-induced 1 domain containing protein. (Os08t0102700-01)%3BHarpin-induced 1 domain containing protein. (Os08t0102700-02)%3BHarpin-induced 1 domain containing protein. (Os08t0102700-03)%3BHarpin-induced 1 domain containing protein. (Os08t0102700-04)%3BHarpin-induced 1 domain containing protein. (Os08t0102700-05)
Os08g0500700	-1.09074	0.0070108	144.18	126.23	59.67	64.1	Similar to Heat shock protein 82. (Os08t0500700-01)
Os05g0563600	1.11057	0.00701115	48.71	36.56	78.69	100.01	FAS1 domain domain containing protein. (Os05t0563600-01)
Os02g0731500	2.02376	0.00701115	0.99	0.95	2.73	4.96	Similar to cDNA%2C clone: J065098J18%2C full insert sequence. (Os02t0731500-01)%3BAWPM-19-like family protein. (Os02t0731500-02)
Os07g0170016	-1.99688	0.0071305	4.46	5.69	1.69	0.83	Hypothetical gene. (Os07t0170016-01)
Os01g0548600	2.11388	0.00720255	1.15	1.2	3.44	6.42	Protein kinase%2C catalytic domain domain containing protein. (Os01t0548600-01)
Os08g0478466	2.31484	0.00725442	0.75	2.29	4.22	10.52	Protein of unknown function DUF296 domain containing protein. (Os08t0478466-01)
Os08g0110600	2.27673	0.00730914	1.33	2.72	5.01	14.05	Protein of unknown function DUF1442 domain containing protein. (Os08t0110600-00)
Os07g0691700	-2.16901	0.00731952	2	0.87	0.34	0.28	Conserved hypothetical protein. (Os07t0691700-01)
Os07g0134200	-1.12747	0.00734625	42.1	37.31	21.84	13.9	Receptor-like protein kinase 3. (Os07t0134200-01)
Os03g0168300	1.48115	0.00740535	9.19	4.48	15.27	21.6	Protein of unknown function DUF1997 domain containing protein. (Os03t0168300-01)
Os06g0215600	2.47159	0.00751568	0.32	0.4	1.08	2.8	Similar to Oxo-phytodienoic acid reductase. (Os06t0215600-02)
Os01g0764800	1.81369	0.00752183	0.59	0.67	2.47	1.9	Indole-3-acetic acid (IAA)-amido synthetase%2C Disease resistance%2C Abiotic stress tolerance (Os01t0764800-01)
Os02g0631700	-2.68152	0.0075666	3.39	3.67	0.99	0.11	A-type response regulator%2C Cytokinin signaling (Os02t0631700-01)
Os02g0805800	-1.0293	0.0075666	27.04	27.22	14.67	11.42	Aminoglycoside phosphotransferase domain containing protein. (Os02t0805800-01)%3BSimilar to cDNA clone:J013094E21%2C full insert sequence. (Os02t0805800-02)
Os01g0587150	2.33868	0.00759434	0.21	0.12	0.87	0.84	Hypothetical protein. (Os01t0587150-00)
Os03g0747100	-1.84029	0.00775469	5.19	7.19	2.31	1.12	ERG2/sigma1 receptor-like domain containing protein. (Os03t0747100-00)
Os03g0750900	-2.18327	0.00782109	4.43	3.68	1.18	0.58	Conserved hypothetical protein. (Os03t0750900-00)
Os12g0637000	-1.84624	0.00785469	5.17	5.15	1.95	0.89	Purple acid phosphatase precursor (EC 3.1.3.2). (Os12t0637000-00)
Os12g0190200	-1.54355	0.00787874	15.62	13.3	3.42	6.15	Similar to Thylakoid lumenal 29.8 kDa protein%2C chloroplast precursor. (Os12t0190200-01)%3BSimilar to tat pathway signal sequence family protein. (Os12t0190200-02)
Os06g0198500	-1.70982	0.00787874	9.93	9.12	3.24	2.46	RmlC-like jelly roll fold domain containing protein. (Os06t0198500-00)
Os12g0158400	-1.16071	0.00787874	30.16	28.39	16.5	9.32	Protein of unknown function DUF623%2C plant domain containing protein. (Os12t0158400-00)
Os04g0607400	-1.01707	0.0079574	17.51	19.24	9.8	8.02	Conserved hypothetical protein. (Os04t0607400-01)%3BConserved hypothetical protein. (Os04t0607400-04)
Os10g0389000	1.90144	0.00796544	0.99	1.54	4.37	4.91	Centrin. (Os10t0389000-01)
Os02g0720600	2.63184	0.00796544	0.46	0.52	5.09	1.02	Peptidase A1 domain containing protein. (Os02t0720600-01)
Os01g0705700	-1.0171	0.00796544	22.91	20.25	10.26	10.54	Similar to Transcription factor ICE1 (Inducer of CBF expression 1) (Basic helix- loop-helix protein 116) (bHLH116) (AtbHLH116). (Os01t0705700-01)
Os08g0127100	1.34676	0.00796544	27.11	36.28	53.22	103.32	Amino acid transporter%2C transmembrane family protein. (Os08t0127100-01)%3BAmino acid transporter%2C transmembrane family protein. (Os08t0127100-02)
Os01g0371200	-1.34474	0.00799938	59.61	43.66	12.6	26.53	Similar to Glutathione-S-transferase 19E50. (Os01t0371200-01)
Os09g0438100	-2.73098	0.00801585	1.15	1.1	0.12	0.2	Conserved hypothetical protein. (Os09t0438100-01)
Os04g0583600	-1.26874	0.00804361	120.11	130.68	71.04	32.08	Similar to Histone H4. (Os04t0583600-01)
Os04g0530200	1.13987	0.00804713	24.04	20.11	43.12	51.55	Similar to OSIGBa0155K17.10 protein. (Os04t0530200-01)
Os01g0227350	2.6292	0.00808405	0.36	0.21	0.92	2.5	Hypothetical protein. (Os01t0227350-00)
Os03g0603600	1.28178	0.00815225	14.18	10.28	20.04	37.35	PLC-like phosphodiesterase%2C TIM beta/alpha-barrel domain domain containing protein. (Os03t0603600-01)
Os04g0435100	1.51723	0.00815225	8.72	14.01	18.64	44.49	Amino acid/polyamine transporter I family protein. (Os04t0435100-01)
Os08g0434100	1.62521	0.00815225	5.76	11.89	17.15	35.87	Similar to S-like ribonuclease (RNase PD2) (Fragment). (Os08t0434100-01)
Os01g0822900	-1.08347	0.0081529	2195.3	2388.33	1185.49	938.96	Similar to Lipid transfer protein. (Os01t0822900-03)%3BNon-protein coding transcript. (Os01t0822900-04)
Os02g0302900	-1.27829	0.0081529	13.16	16.64	7.53	4.6	Reticulon family protein. (Os02t0302900-01)
Os07g0452100	-1.50529	0.00817731	10.68	12.77	5.21	2.96	Similar to Alpha-galactosidase. (Os07t0452100-00)
Os02g0170300	-1.09237	0.00819951	33.54	33.82	19.19	11.93	MADS box transcription factor%2C Regulator of early seed development (Os02t0170300-01)
Os01g0822800	1.58337	0.00827601	5.28	2.48	12.8	9.9	Similar to RING-H2 finger protein ATL3C. (Os01t0822800-01)
Os04g0350300	-1.17649	0.00830477	10.78	9.72	5.38	3.54	Similar to SKIP interacting protein 18 (Fragment). (Os04t0350300-00)
Os04g0456900	-1.88822	0.00835647	4.33	3.92	1.24	0.94	Similar to H0523F07.9 protein. (Os04t0456900-00)
Os11g0519500	-1.99471	0.00840419	1.19	1	0.27	0.27	Conserved hypothetical protein. (Os11t0519500-00)
Os01g0636400	-1.08619	0.00850089	40.24	35.33	21.56	13.45	Alpha/beta hydrolase family protein. (Os01t0636400-01)
Os07g0160100	-1.09241	0.00852136	42.35	34.38	20.45	14.82	Similar to cDNA clone:J023038F18%2C full insert sequence. (Os07t0160100-01)%3BYABBY family transcription factor%2C Stamen and carpel development%2C Feedback regulation of gibberellin biosynthesis (Os07t0160100-02)%3BSimilar to MADS-box transcription factor. (Os07t0160100-03)
Os02g0741500	-1.07403	0.00852803	31.23	21.79	10.96	13.47	Ribbon-helix-helix domain containing protein. (Os02t0741500-01)
Os06g0704700	-1.49026	0.00855359	7.16	7.07	1.81	3.09	NAD(P)-binding domain containing protein. (Os06t0704700-01)
Os07g0692600	-1.71169	0.0085595	6.48	6.75	2.75	1.25	SNF2-related domain containing protein. (Os07t0692600-01)
Os01g0213400	2.14355	0.0085595	0.47	0.93	2.71	3.39	Zinc finger%2C RING/FYVE/PHD-type domain containing protein. (Os01t0213400-01)
Os10g0376200	1.05417	0.00865183	40.45	43.62	86.17	84.69	Leucine-rich repeat%2C typical subtype containing protein. (Os10t0376200-01)
Os04g0206500	2.42758	0.00865183	0.3	0.59	1.27	3.36	UDP-glucuronosyl/UDP-glucosyltransferase family protein. (Os04t0206500-01)
Os08g0357300	1.90381	0.00870712	1.05	0.69	2.15	4.14	Conserved hypothetical protein. (Os08t0357300-01)
Os01g0605500	-1.76378	0.00913004	7.67	7.64	3.5	0.99	Kinesin%2C motor region domain containing protein. (Os01t0605500-00)
Os10g0111400	2.59452	0.00916417	0.27	0.02	0.77	0.99	Similar to Protein kinase domain containing protein%2C expressed. (Os10t0111400-00)
Os01g0233100	-1.73553	0.00916417	8.25	8.35	3.63	1.32	Similar to Cyclin-A1-2. (Os01t0233100-00)
Os03g0388900	2.74592	0.00918222	0.2	0.03	0.77	0.82	Peptidase C14%2C caspase catalytic domain containing protein. (Os03t0388900-01)
Os01g0121900	1.40561	0.00920127	6.54	5.61	14.12	17.2	Seven-in-absentia protein%2C sina domain containing protein. (Os01t0121900-00)
Os12g0456700	1.07131	0.0092277	233.53	186.07	440.19	420.06	PLC-like phosphodiesterase%2C TIM beta/alpha-barrel domain domain containing protein. (Os12t0456700-01)
Os05g0438700	-1.34665	0.0092415	116.7	136.62	70.71	28.22	Similar to Histone H3. (Os05t0438700-01)
Os01g0153800	-2.41725	0.0092517	1.18	1.67	0.35	0.17	Similar to gibberellin receptor GID1L2. (Os01t0153800-00)
Os03g0152300	1.90646	0.00927184	1.09	1.66	7.33	2.95	Haem peroxidase family protein. (Os03t0152300-01)
Os01g0860800	1.26464	0.00935725	5.09	9.02	13.53	19.63	Glycoside hydrolase%2C family 17 protein. (Os01t0860800-01)%3BGlycoside hydrolase%2C family 17 protein. (Os01t0860800-02)
Os04g0510600	1.30185	0.00941858	34.13	50.02	71.72	130.12	Tetratricopeptide-like helical domain containing protein. (Os04t0510600-01)%3BTetratricopeptide-like helical domain containing protein. (Os04t0510600-03)
Os05g0440300	1.9512	0.00945634	0.51	0.64	2.33	2.08	Similar to S1 self-incompatibility locus-linked G221 protein (Fragment). (Os05t0440300-01)
Os09g0548200	-1.05851	0.00952957	43.54	45.34	25.6	16.43	Peptidoglycan-binding Lysin subgroup domain containing protein. (Os09t0548200-01)
Os01g0251400	-1.40993	0.00960494	629.02	822	386.04	156.81	Conserved hypothetical protein. (Os01t0251400-01)
Os01g0279400	-1.33259	0.00960845	18.48	13.94	8.61	4.09	Major facilitator superfamily antiporter. (Os01t0279400-01)
Os02g0489800	-1.69831	0.00979422	4.63	4.18	1.78	0.9	Similar to SKIP interacting protein 18 (Fragment). (Os02t0489800-00)
Os09g0545400	1.22271	0.0098331	6.82	6.66	13.22	17.39	Similar to Auxin induced protein. (Os09t0545400-01)
Os07g0688200	2.80777	0.0098331	0.35	0.44	0.86	4.54	Similar to Typical P-type R2R3 Myb protein (Fragment). (Os07t0688200-01)
Os04g0317400	2.58113	0.00983447	1.56	1.04	12.31	3.37	Similar to OSIGBa0113K06.3 protein. (Os04t0317400-00)
Os08g0442400	-1.84755	0.00990076	3.26	2.14	0.74	0.72	Similar to BABY BOOM. (Os08t0442400-01)
Os11g0115400	1.15052	0.00995707	79.42	84.81	138.87	215.35	Lipid transfer protein LPT IV. (Os11t0115400-00)
Os01g0976200	-1.52861	0.00996159	33.33	28.11	16.24	4.91	11-S plant seed storage protein family protein. (Os01t0976200-01)
Os05g0408900	-1.17685	0.0099952	51.62	66.13	32.34	19.15	Similar to 1-deoxy-D-xylulose-5-phosphate synthase. (Os05t0408900-01)%3BSimilar to 1-deoxy-D-xylulose-5-phosphate synthase. (Os05t0408900-02)%3BSimilar to 1-D-deoxyxylulose 5-phosphate synthase. (Os05t0408900-03)%3BSimilar to 1-D-deoxyxylulose 5-phosphate synthase. (Os05t0408900-04)
Os01g0974200	-1.50456	0.0099952	16.16	14.26	5.26	5.2	RicMT (Metallothionein-like protein). (Os01t0974200-01)%3BRicMT (Metallothionein-like protein). (Os01t0974200-02)%3BConserved hypothetical protein. (Os01t0974200-03)
Os04g0654400	2.58072	0.0100064	0.63	5.13	12.34	21.61	Eggshell protein family protein. (Os04t0654400-01)
Os01g0892800	2.42625	0.0100064	0.46	0.45	3.91	1	Similar to Ankyrin-kinase. (Os01t0892800-01)%3BIntegrin-linked protein kinase domain containing protein. (Os01t0892800-02)
Os02g0762400	1.00884	0.0100424	48.07	46.31	91.71	93.81	CDK inhibitor (CKI)%2C Seed development (Os02t0762400-01)
Os11g0147800	1.15879	0.0100889	92.77	63.26	141.89	195.43	Similar to Wali7 protein (Fragment). (Os11t0147800-01)%3BSimilar to Wali7 protein (Fragment). (Os11t0147800-02)
Os11g0678200	-1.05445	0.0100889	40.92	38.84	20.05	17.54	Conserved hypothetical protein. (Os11t0678200-01)
Os09g0477100	2.49255	0.0100889	0.53	1.11	7.05	2.23	Hypothetical protein. (Os09t0477100-01)
Os03g0288900	-1.51274	0.0101481	10.74	9.58	5.11	1.95	Hypothetical protein. (Os03t0288900-01)
Os07g0683900	-1.17426	0.010206	478.82	395.25	242.48	138.59	Ricin B-related lectin domain containing protein. (Os07t0683900-01)%3BSimilar to Osr40g2 protein (Fragment). (Os07t0683900-02)
Os09g0321900	-1.13816	0.0102397	28.88	23.51	12.11	11.13	Similar to Ubiquitin-conjugating enzyme E2 M (EC 6.3.2.19) (Ubiquitin-protein ligase M) (Ubiquitin carrier protein M) (Nedd8-conjugating enzyme Ubc12). (Os09t0321900-01)
Os08g0544250	2.58792	0.0102457	2.36	0.69	3.37	14.09	Hypothetical gene. (Os08t0544250-00)
Os08g0416800	2.13358	0.0103188	2.63	0.99	6.24	9.21	Conserved hypothetical protein. (Os08t0416800-01)
Os02g0822900	1.86217	0.0103462	0.33	0.39	1.38	1.2	Hypothetical conserved gene. (Os02t0822900-01)
Os05g0430700	1.03027	0.0104387	17.81	13.19	28.27	33.26	Protein of unknown function DUF803 family protein. (Os05t0430700-01)
Os01g0934900	1.08816	0.0104522	209.9	167	349.36	429.3	Probable esterase PIR7A. (Os01t0934900-00)
Os03g0367200	1.65002	0.0104522	6.71	7.02	21.38	20.84	Similar to Flavonoid 3'%2C5'-hydroxylase (EC 1.14.13.88) (F3'5'H) (Cytochrome P450 75A2) (CYPLXXVA2) (P-450EG1). (Os03t0367200-01)
Os03g0367101	1.51862	0.0104702	7.61	3.93	14.07	17.94	Similar to cytochrome P450 flavonoid 3'%2C5'-hydroxylase. (Os03t0367101-00)
Os02g0103100	1.4493	0.0105112	2.33	1.94	4.98	6.38	Hypothetical protein. (Os02t0103100-01)
Os02g0810900	1.70627	0.0105488	1.51	1.68	6.6	3.71	Similar to NAC-domain containing protein 21/22 (ANAC021) (ANAC022). Splice isoform 2. (Os02t0810900-01)%3BSimilar to NAC-domain containing protein 21/22 (ANAC021) (ANAC022). Splice isoform 2. (Os02t0810900-02)
Os04g0511200	1.07756	0.0105929	64.47	60.57	109.69	146.91	EFA27 for EF hand%2C abscisic acid%2C 27kD. (Os04t0511200-01)
Os05g0225800	2.48203	0.0105951	1.11	0.6	7.8	1.77	Similar to Szp protein. (Os05t0225800-01)
Os01g0886200	-1.09881	0.0106315	60.89	53.56	33.51	19.12	Similar to AGAMOUS homolog. (Os01t0886200-01)
Os04g0542800	1.17353	0.0106892	13.86	18.63	27.58	43.79	Transporter of the Copper-Nicotianamine Complex%2C Fe(III)-deoxymugineic acid transporter%2C Copper distribution%2C Allocation of iron (Os04t0542800-01)
Os01g0279700	-1.44895	0.0107388	6.35	4.71	1.74	2.19	Major facilitator superfamily protein. (Os01t0279700-01)%3BMajor facilitator superfamily protein. (Os01t0279700-02)%3BNon-protein coding transcript. (Os01t0279700-03)
Os01g0971400	-1.44441	0.0107498	12.29	11.23	2.98	5.36	Similar to Cysteine proteinase. (Os01t0971400-01)
Os04g0685400	1.08738	0.0108398	140.62	114.52	235.38	291.5	Harpin-induced 1 domain containing protein. (Os04t0685400-01)%3BHarpin-induced 1 domain containing protein. (Os04t0685400-02)
Os11g0211800	-2.23689	0.0109302	28.27	60.99	2.78	15.45	Similar to Specific abundant protein-like protein 1. (Os11t0211800-01)
Os06g0271400	2.1089	0.0110764	1.28	0.74	2.61	5.78	Transposase%2C Ptta/En/Spm%2C plant domain containing protein. (Os06t0271400-00)
Os01g0702000	1.09847	0.0112116	12.93	8.86	24.28	21.27	Protein of unknown function DUF151 domain containing protein. (Os01t0702000-01)
Os07g0517300	-1.37064	0.0112116	7.95	8.21	3.94	2.23	Protein of unknown function DUF1032 family protein. (Os07t0517300-01)
Os02g0742800	-1.28816	0.0112116	12.8	11.92	6.63	3.36	Conserved hypothetical protein. (Os02t0742800-01)
Os05g0163250	-1.14816	0.0114781	28.57	17.14	8.54	11.4	Similar to predicted protein. (Os05t0163250-01)
Os11g0120200	-1.69564	0.0114975	5.56	5.24	2.4	0.91	Protein of unknown function DUF936%2C plant family protein. (Os11t0120200-01)
Os03g0211500	2.04706	0.0115121	0.65	1.05	2.32	4.5	Hypothetical conserved gene. (Os03t0211500-01)
Os01g0839100	2.60417	0.0115588	0.06	0.55	1.73	1.94	Zinc finger%2C C2H2 domain containing protein. (Os01t0839100-01)
Os01g0668100	1.06931	0.0115588	33.65	24.98	49.91	69.33	Similar to Arabinogalactan-like protein. (Os01t0668100-01)
Os05g0549100	-1.01818	0.0115902	23.66	22.06	9.48	12.46	Similar to serine/threonine-protein kinase SNT7. (Os05t0549100-01)%3BSimilar to Serine/threonine-protein kinase SNT7%2C chloroplast precursor (EC 2.7.1.37) (Stt7 homolog). (Os05t0549100-02)
Os02g0507100	1.01501	0.0116755	69.25	67.89	121.82	148.2	Conserved hypothetical protein. (Os02t0507100-01)
Os10g0329400	2.6749	0.011715	0.04	0.33	0.9	1.4	Conserved hypothetical protein. (Os10t0329400-00)
Os02g0505500	1.33753	0.011776	6.36	5.53	13.05	16.18	Conserved hypothetical protein. (Os02t0505500-01)
Os12g0167700	-1.42932	0.011816	14.59	16.48	8.16	3.3	Similar to SAP domain containing protein%2C expressed. (Os12t0167700-01)
Os02g0682200	-1.04683	0.0118275	128.56	151.46	74.64	58.63	MADS-box transcription factor%2C Regulation of floral organ identity and meristem fate%2C Endosperm development (Os02t0682200-01)
Os03g0701100	-1.84203	0.0119708	1.57	1.58	0.33	0.52	Similar to Prp18 domain containing protein%2C expressed. (Os03t0701100-01)%3BSimilar to Prp18 domain containing protein%2C expressed. (Os03t0701100-02)
Os04g0662400	1.66835	0.0119793	1.86	2.15	5.46	7	Auxin responsive SAUR protein family protein. (Os04t0662400-01)
Os02g0461000	2.42227	0.0120091	0.98	1.49	11.08	2.29	FAS1 domain domain containing protein. (Os02t0461000-01)
Os09g0462200	1.1307	0.0120387	20.14	19.1	31.19	52.07	Alpha/beta hydrolase fold-3 domain containing protein. (Os09t0462200-01)
Os12g0119800	1.09026	0.0121028	11.35	13.22	24.14	26.99	Similar to Harpin-induced protein 1 containing protein%2C expressed. (Os12t0119800-01)
Os05g0179800	1.04969	0.0121028	20.11	19.55	33.02	46.76	Similar to BRI1-KD interacting protein 128 (Fragment). (Os05t0179800-01)%3BSimilar to early fruit mRNA. (Os05t0179800-02)
Os04g0474900	1.03244	0.0121161	16.85	13.64	26.02	34.52	Similar to Cyanogenic beta-glucosidase precursor (EC 3.2.1.21) (Linamarase) (Fragment). (Os04t0474900-01)
Os11g0683600	1.49736	0.0121581	5.31	4.45	12.33	14.53	Similar to predicted protein. (Os11t0683600-00)
Os08g0474500	2.22146	0.0121581	0.95	1.68	3.02	8.85	Conserved hypothetical protein. (Os08t0474500-01)
Os03g0283100	-1.37682	0.0122381	12.77	13.17	6.27	3.59	Similar to In2-1 protein. (Os03t0283100-01)%3BSimilar to In2-1 protein. (Os03t0283100-02)
Os01g0233500	-1.40224	0.0122381	7.34	5.81	2.87	2	Cyclin. (Os01t0233500-01)
Os01g0765500	-1.6153	0.0124557	6.12	7.45	3.24	1.16	Conserved hypothetical protein. (Os01t0765500-01)
Os04g0463000	1.00208	0.0124586	24.58	21.13	50.14	39.56	Serine/threonine protein kinase domain containing protein. (Os04t0463000-01)
Os03g0607200	-1.06587	0.0124866	139.25	186.79	86.6	66.81	Gibberellin regulated protein family protein. (Os03t0607200-01)
Os01g0281200	-2.1	0.0125132	3.49	3.57	1.31	0.33	Similar to Type B-like cyclin (Fragment). (Os01t0281200-01)
Os01g0957100	-1.28481	0.0126792	8.63	9.91	5.1	2.44	Protein kinase%2C core domain containing protein. (Os01t0957100-01)
Os04g0507700	-1.06144	0.0127181	91.73	97.5	52.56	36.65	Lipase%2C GDSL domain containing protein. (Os04t0507700-01)
Os01g0248300	1.23388	0.0127252	19.17	14.11	29.15	46.56	Similar to Pathogen-related protein. (Os01t0248300-00)
Os01g0897000	-1.0765	0.0127536	27.97	31.01	16.92	10.65	Similar to Cyclin-dependent kinase B1-1. (Os01t0897000-01)
Os05g0103400	1.53921	0.0128451	8.99	4.87	16.97	22.04	Protein of unknown function DUF3339 domain containing protein. (Os05t0103400-01)
Os07g0484500	-1.35008	0.0128852	16.53	16.23	8.29	4.4	Protein of unknown function DUF1395 family protein. (Os07t0484500-01)
Os04g0690800	-1.44227	0.012953	51.29	44.61	9.02	24.89	22-kDa Photosystem II protein%2C Photoprotection (Os04t0690800-01)
Os09g0454900	1.97828	0.0130706	0.27	0.61	1.35	2.05	Serine/threonine protein kinase-related domain containing protein. (Os09t0454900-01)
Os03g0113700	-1.04661	0.0130996	19.34	13.06	7.26	7.98	Similar to Heat shock 70 kDa protein%2C mitochondrial precursor. (Os03t0113700-01)
Os07g0598400	-1.64781	0.0130996	6.26	5.73	2.63	1.15	Glycoside hydrolase family 79%2C N-terminal protein. (Os07t0598400-01)
Os01g0133200	-1.98212	0.0131171	5.39	7.72	2.42	0.89	Conserved hypothetical protein. (Os01t0133200-01)
Os04g0383700	-1.76333	0.013158	6.31	7.02	1.93	1.9	Conserved hypothetical protein. (Os04t0383700-01)
Os05g0127500	-1.49132	0.0131767	12	9.33	2.44	4.86	Similar to Leucoanthocyanidin dioxygenase-like protein. (Os05t0127500-01)
Os02g0202300	-1.31153	0.0132628	16.16	12.2	4.57	6.49	Protein of unknown function DUF3414 domain containing protein. (Os02t0202300-01)
Os12g0576600	1.38844	0.0132716	5.3	2.32	9.05	10.27	Metallophosphoesterase domain containing protein. (Os12t0576600-01)%3BMetallophosphoesterase domain containing protein. (Os12t0576600-02)
Os08g0400200	-1.25842	0.013278	10.02	9.53	5.59	2.49	Similar to SET domain protein. (Os08t0400200-00)
Os02g0106966	-1.25865	0.0133494	42.5	28.06	10.68	17.76	Similar to emb1507 (embryo defective 1507)%3B ATP binding / ATP-dependent helicase/ helicase/ nucleic acid binding / nucleoside-triphosphatase/ nucleotide binding. (Os02t0106966-00)
Os03g0709100	-1.09544	0.0133547	45.43	43.88	25.04	16.1	Similar to Basic blue protein (Cusacyanin) (Plantacyanin) (CBP). (Os03t0709100-01)
Os12g0268000	1.18212	0.0134084	7.91	4.7	13.12	14.65	Similar to Cytochrome P450 71A1 (EC 1.14.-.-) (CYPLXXIA1) (ARP-2). (Os12t0268000-01)
Os02g0321600	-1.65268	0.0135564	19.39	16.11	8.21	2.98	Conserved hypothetical protein. (Os02t0321600-01)
Os11g0557000	1.08904	0.0135817	32.11	22.38	46.72	65.55	Phytosulfokine family protein. (Os11t0557000-01)
Os03g0720300	1.20408	0.0137997	48.99	41.26	72.02	129.03	Similar to Glutamate decarboxylase isozyme 1 (EC 4.1.1.15). (Os03t0720300-01)%3BSimilar to Glutamate decarboxylase. (Os03t0720300-02)
Os02g0696500	1.20252	0.0137997	18.78	34.55	54.06	66.35	Concanavalin A-like lectin/glucanase domain containing protein. (Os02t0696500-01)%3BSimilar to Xyloglucan endotransglucosylase/hydrolasev protein 30 (Fragment). (Os02t0696500-02)
Os07g0432800	1.00072	0.0138432	28.18	23.05	46.74	53.04	Similar to Typical P-type R2R3 Myb protein (Fragment). (Os07t0432800-01)
Os09g0517100	-1.01802	0.0138829	32.22	35.89	15.29	17.56	NB-ARC domain containing protein. (Os09t0517100-01)%3BHypothetical conserved gene. (Os09t0517100-02)
Os03g0848200	1.13848	0.0140411	6.03	5.69	10.84	14.25	Similar to Phytase. (Os03t0848200-01)
Os03g0854000	1.07151	0.0140411	21.45	21.75	35.76	52.46	Butirosin biosynthesis%2C BtrG-like domain containing protein. (Os03t0854000-01)
Os08g0193200	-1.63878	0.0141574	6.28	7.33	2.68	1.63	Hypothetical conserved gene. (Os08t0193200-00)
Os08g0122400	2.39464	0.0141753	1.34	0.86	9.3	2.26	Hypothetical protein. (Os08t0122400-01)
Os10g0419400	1.19701	0.0141753	32.17	35.39	51.48	98.59	Similar to SIPL. (Os10t0419400-01)
Os01g0120500	-1.1017	0.0142632	26.3	24.19	10.62	12.29	Similar to PAP fibrillin domain containing protein%2Cexpressed. (Os01t0120500-01)
Os05g0163900	2.09296	0.0143311	1	4.44	9.37	13.5	Helix-loop-helix DNA-binding domain containing protein. (Os05t0163900-01)
Os02g0633300	1.06158	0.0144256	19.85	18.23	33.69	43.63	EspB-like protein. (Os02t0633300-01)
Os04g0218400	1.3324	0.0145342	16.17	10.97	36.02	30.75	Similar to ankyrin protein kinase-like. (Os04t0218400-00)
Os03g0749100	-1.78131	0.0146582	11.88	10.38	5.26	1.19	Similar to Beta-glucanase. (Os03t0749100-01)
Os12g0168700	-1.01563	0.0147011	9.26	9.4	4.67	4.36	AMP-dependent synthetase and ligase domain containing protein. (Os12t0168700-01)%3BAMP-dependent synthetase and ligase domain containing protein. (Os12t0168700-02)%3BSimilar to LACS9 (LONG CHAIN ACYL-COA SYNTHETASE 9)%3B long-chain-fatty-acid-CoA ligase. (Os12t0168700-03)
Os01g0921100	1.03223	0.0147345	21.25	13.23	33.7	34.85	Hypothetical conserved gene. (Os01t0921100-01)
Os03g0128300	-1.68276	0.0147345	10.46	11.9	4.88	2.03	Conserved hypothetical protein. (Os03t0128300-01)
Os11g0126100	1.36462	0.0147686	4.81	3.53	8.26	12.52	Multi antimicrobial extrusion protein MatE family protein. (Os11t0126100-01)
Os02g0281200	1.62516	0.0147686	0.51	0.47	1.68	1.29	Similar to NBS-LRR protein (Fragment). (Os02t0281200-01)%3BSimilar to NBS-LRR protein (Fragment). (Os02t0281200-02)
Os04g0490300	-1.24183	0.0147686	26.75	30.6	14.53	9.38	Similar to protein binding protein. (Os04t0490300-01)
Os05g0122600	-1.30792	0.0147686	13.54	13.04	7.47	3.16	Prefoldin domain containing protein. (Os05t0122600-01)%3BSimilar to Rid2 protein (Fragment). (Os05t0122600-02)
Os07g0601100	1.67516	0.0147686	4.04	2.34	6.22	13.37	Similar to NADPH HC toxin reductase (Fragment). (Os07t0601100-01)
Os06g0558900	1.42186	0.0148011	5.26	8.9	17.69	19.54	Conserved hypothetical protein. (Os06t0558900-01)
Os02g0638200	-2.05591	0.0149841	9.93	13	4.56	0.96	Similar to OSIGBa0115K01-H0319F09.22 protein. (Os02t0638200-01)
Os01g0212900	1.29865	0.0150332	7.54	12.35	29.83	18.65	Hypothetical conserved gene. (Os01t0212900-00)
Os04g0308000	1.71359	0.0151542	2.31	1.38	5.49	6.3	Conserved hypothetical protein. (Os04t0308000-01)%3BNon-protein coding transcript. (Os04t0308000-02)%3BNon-protein coding transcript. (Os04t0308000-03)
Os01g0942200	-1.76189	0.0151542	2.6	2.98	0.75	0.85	Cyclin-like F-box domain containing protein. (Os01t0942200-01)
Os06g0156600	1.45145	0.0151542	9.8	4.82	13.16	25.26	Lipase%2C GDSL domain containing protein. (Os06t0156600-01)
Os07g0571800	-1.25104	0.0151918	25.22	19.31	12.15	6.28	Similar to Protein YABBY 7. (Os07t0571800-01)
Os01g0182600	1.02791	0.0152116	165.01	136.25	338.6	262.95	GIGANTEA protein. (Os01t0182600-01)%3BGIGANTEA protein. (Os01t0182600-03)
Os11g0577866	-2.39358	0.0152116	1.03	0.86	0.3	0.06	Conserved hypothetical protein. (Os11t0577866-00)
Os10g0330600	-1.73583	0.0152506	11.2	6.02	4	1.11	Glycoside hydrolase%2C family 35 protein. (Os10t0330600-01)
Os04g0208450	2.35742	0.0152702	0.54	0.56	3.29	2.34	Hypothetical gene. (Os04t0208450-01)
Os06g0548800	2.03619	0.0153943	0.74	0.52	3.78	1.37	Similar to Nectarin 5 (Fragment). (Os06t0548800-01)
Os11g0112400	2.48898	0.0154804	0.42	2.91	5.89	12.48	Peroxidase (EC 1.11.1.7). (Os11t0112400-01)
Os02g0816600	-1.09554	0.0156321	37.69	34.67	12.43	20.36	Similar to ABC(yeast) homolog1. (Os02t0816600-01)%3BSimilar to ABC1 family protein. (Os02t0816600-02)
Os08g0519000	1.8994	0.0156439	1.95	1.07	5.11	5.92	Hypothetical conserved gene. (Os08t0519000-00)
Os01g0532800	-1.59584	0.0156985	14.49	14.24	6.99	2.45	Similar to Condensin complex subunit 2. (Os01t0532800-01)
Os11g0297800	1.1687	0.015831	7.55	5.23	10.35	17.4	Similar to Beta-D-xylosidase. (Os11t0297800-01)
Os01g0623900	-1.69803	0.0158838	4.5	6.68	2.22	1.19	Conserved hypothetical protein. (Os01t0623900-01)
Os11g0570000	1.27363	0.015954	2.86	3.27	5.11	9.26	Similar to Receptor kinase-like protein. (Os11t0570000-01)
Os02g0215200	2.21989	0.0160348	0.23	0.67	1.3	2.76	Class-I type histone deacetylase%2C Vegetative growth (Os02t0215200-01)%3BSimilar to Histone deacetylase. (Os02t0215200-02)%3BSimilar to Histone deacetylase. (Os02t0215200-03)
Os08g0387400	-1.10405	0.0160406	15.6	11.47	6.66	5.64	Similar to Cellulase (Fragment). (Os08t0387400-01)
Os06g0671800	-1.02332	0.0161214	26.31	24.2	15.18	9.28	Similar to patellin-5. (Os06t0671800-01)
Os01g0839900	-1.06424	0.01624	241.42	334.46	150.06	121.13	Thaumatin%2C pathogenesis-related family protein. (Os01t0839900-01)
Os03g0780200	-1.89254	0.0163748	25.02	27.4	11.52	2.6	Conserved hypothetical protein. (Os03t0780200-01)
Os05g0426900	-2.11651	0.0165988	1.88	3.11	0.67	0.46	Conserved hypothetical protein. (Os05t0426900-01)
Os04g0629700	-1.10046	0.0166034	11.16	9.72	6.01	3.58	Similar to Kinesin-1 (Kinesin-like protein A). (Os04t0629700-01)%3BSimilar to H0303G06.20 protein. (Os04t0629700-02)%3BSimilar to H0303G06.20 protein. (Os04t0629700-03)
Os01g0557100	2.21123	0.0166034	0.19	0.68	1.89	2.08	Alpha/beta hydrolase family protein. (Os01t0557100-01)
Os05g0191700	1.04789	0.0166381	18.61	13.82	30.07	35.11	Similar to Stem 28 kDa glycoprotein. (Os05t0191700-00)
Os08g0531900	-1.02405	0.0166657	32.29	34.63	19.68	12.74	Similar to MADS box transcription factor-like protein (MADS-box protein AGL72). (Os08t0531900-01)
Os04g0553650	-1.6724	0.0166657	58.02	53.99	25.99	8.91	Similar to Pectinesterase. (Os04t0553650-00)
Os09g0279400	-1.69048	0.0166657	7.79	5.92	2.87	1.32	Rhodanese-like domain containing protein. (Os09t0279400-01)
Os03g0837900	-1.02931	0.0167342	13.78	10.74	6.12	5.6	Streptomyces cyclase/dehydrase family protein. (Os03t0837900-01)
Os11g0471100	1.51916	0.0167342	5.91	4.4	11.74	16.93	Hypothetical gene. (Os11t0471100-01)
Os11g0557500	2.53301	0.0167599	0.1	0.72	1.66	2.97	Protein kinase%2C core domain containing protein. (Os11t0557500-00)
Os07g0656900	2.09693	0.0169178	0.53	0.47	1.36	2.79	Similar to Serine carboxypepsidase (Fragment). (Os07t0656900-00)
Os03g0299200	1.73318	0.0169322	2.14	7.03	17.71	12.61	Similar to Alcohol dehydrogenase (Fragment). (Os03t0299200-01)
Os03g0267550	1.89455	0.0169365	1.37	2.32	6.13	7.31	Hypothetical protein. (Os03t0267550-00)
Os11g0150400	-1.13347	0.0169365	26.54	25.45	14.68	8.67	Stress responsive alpha-beta barrel domain containing protein. (Os11t0150400-01)%3BSimilar to pop3 peptide. (Os11t0150400-02)
Os05g0580000	-1.05252	0.0169594	213.74	145.6	80.75	87.61	Similar to ADP-glucose pyrophosphorylase (EC 2.7.7.27) (Fragment). (Os05t0580000-01)
Os07g0408400	1.5545	0.0170559	3.01	1.71	7.84	5.72	Conserved hypothetical protein. (Os07t0408400-01)
Os04g0553500	-1.26152	0.017123	51.88	57.92	32.63	12.84	Pectin lyase fold domain containing protein. (Os04t0553500-01)
Os02g0470600	-1.07266	0.017123	18.09	11.02	7.9	5.64	Similar to phosphoinositide binding. (Os02t0470600-00)
Os11g0537375	1.07993	0.017123	25.98	29.77	46.2	68.48	Hypothetical protein. (Os11t0537375-00)
Os04g0640500	-1.01808	0.017123	22.58	14.39	9.55	8.25	ABC-1 domain containing protein. (Os04t0640500-01)
Os03g0596700	2.07588	0.0171428	1.11	0.41	3.79	2.54	Hypothetical conserved gene. (Os03t0596700-00)
Os02g0618200	1.07783	0.0171428	27.77	15.61	47.67	41.48	Signal transduction response regulator%2C receiver region domain containing protein. (Os02t0618200-01)
Os08g0438100	1.55946	0.0173857	5.61	4.94	11.43	18.7	Similar to ZF-HD homeobox protein. (Os08t0438100-01)
Os08g0540400	1.95476	0.0174583	2.01	10.88	32.16	17.91	Similar to Calcium-dependent protein kinase. (Os08t0540400-01)
Os01g0788400	1.10309	0.0174583	22.61	19.32	32.05	55.1	Similar to Pectinesterase (EC 3.1.1.11) (Fragment). (Os01t0788400-01)
Os07g0625400	1.47769	0.0175312	6.08	3.74	11.39	15.12	SKP1 component domain containing protein. (Os07t0625400-01)
Os10g0459700	-1.74288	0.0176137	3.03	2.68	1.15	0.54	Similar to Xyloglucan galactosyltransferase KATAMARI 1 (EC 2.4.1.-) (MURUS3 protein). (Os10t0459700-01)
Os03g0571900	1.38473	0.01774	6.13	10.3	13.15	28.53	Similar to transparent testa 12 protein. (Os03t0571900-01)
Os02g0774200	2.23389	0.0178057	0.49	1.33	5.7	2.89	Conserved hypothetical protein. (Os02t0774200-01)
Os05g0452151	1.00094	0.0178057	9.56	8.21	16.62	18.06	Hypothetical protein. (Os05t0452151-00)
Os02g0471300	1.72993	0.0179572	1	1.05	2.76	3.89	Monooxygenase%2C FAD-binding domain containing protein. (Os02t0471300-01)
Os06g0160100	-1.16243	0.0179572	53.99	55.72	33.35	15.18	Similar to Histones H3 and H4 (ISS). (Os06t0160100-00)
Os04g0573000	1.83512	0.0180437	0.46	0.31	1.12	1.57	SPX-MFS protein%2C Phosphate transporter%2C Pi homeostasis (Os04t0573000-01)
Os02g0698000	-1.19857	0.018165	15.95	10.77	4.86	6.41	Similar to Phosphoribulokinase%2C chloroplast precursor (EC 2.7.1.19) (Phosphopentokinase) (PRKase) (PRK). (Os02t0698000-01)%3BSimilar to Phosphoribulokinase%2C chloroplast precursor (EC 2.7.1.19) (Phosphopentokinase) (PRKase) (PRK). (Os02t0698000-02)%3BSimilar to Phosphoribulokinase%2C chloroplast precursor (EC 2.7.1.19) (Phosphopentokinase) (PRKase) (PRK). (Os02t0698000-03)
Os06g0652100	-2.01585	0.0182119	1.32	1.31	0.46	0.19	Uncharacterized conserved protein UCP015417%2C vWA domain containing protein. (Os06t0652100-00)
Os06g0730200	-1.16321	0.0182119	17.92	22.23	9.65	7.97	Similar to ROOT HAIRLESS 1. (Os06t0730200-01)
Os12g0411700	1.29686	0.018322	2.05	2.13	4.99	5.06	ABC transporter-like domain containing protein. (Os12t0411700-01)%3BSimilar to white-brown-complex ABC transporter family. (Os12t0411700-02)
Os03g0197100	-1.07279	0.0184785	68.17	81.37	43.39	26.79	Similar to Sugar transporter protein. (Os03t0197100-01)
Os07g0247000	2.21788	0.0184821	1.24	1.53	10.87	2.07	Pectinesterase inhibitor domain containing protein. (Os07t0247000-02)
Os01g0224200	-1.95156	0.018567	2.75	4.18	1.08	0.68	Hypothetical conserved gene. (Os01t0224200-00)
Os01g0566000	-2.35136	0.0186769	0.74	0.92	0.22	0.1	Armadillo-like helical domain containing protein. (Os01t0566000-01)
Os02g0185300	2.06969	0.0188477	0.67	1.67	2.65	6.94	Cytochrome P450 family protein. (Os02t0185300-01)
Os04g0644600	-1.40683	0.0188739	5.06	5.45	2.29	1.61	Epoxide hydrolase family protein. (Os04t0644600-01)%3BEpoxide hydrolase family protein. (Os04t0644600-02)
Os09g0459200	-1.03976	0.0188914	50.47	79.09	31.96	30.02	Unknown product%2C Brassinosteroid signaling%2C Control of organ length (Os09t0459200-01)
Os06g0683900	-1.64237	0.0190002	3.98	4.31	1.76	0.87	Similar to OSIGBa0115M15.5 protein. (Os06t0683900-01)
Os01g0946100	-1.73974	0.019101	4.47	3.36	1.61	0.7	WD40 repeat-like domain containing protein. (Os01t0946100-02)
Os06g0157125	2.01798	0.0191764	1.34	1.83	3.46	8.98	Hypothetical protein. (Os06t0157125-00)
Os01g0567500	-1.7786	0.0193601	4.6	2.94	1.49	0.67	Similar to Monosaccharide transporter 3. (Os01t0567500-01)
Os02g0530300	1.05835	0.0193977	21.49	16	34.75	41.13	Zinc finger%2C AN1-type domain containing protein. (Os02t0530300-01)
Os11g0536800	1.47175	0.0193977	1.68	1.44	3.64	4.79	Amidase family protein. (Os11t0536800-01)%3BSimilar to predicted protein. (Os11t0536800-02)
Os02g0591500	-1.76191	0.0194248	4.11	4.87	1.85	0.78	Similar to H0305E08.4 protein. (Os02t0591500-01)
Os01g0618700	1.13764	0.0195408	7.29	9.22	18.08	17.55	Lipase%2C class 3 family protein. (Os01t0618700-01)
Os02g0649400	-1.64948	0.0195753	14.74	13.43	3.17	5.49	Similar to predicted protein. (Os02t0649400-00)
Os02g0130700	-1.49378	0.0196067	30.89	37.29	15.71	8.25	Hypothetical genes. (Os02t0130700-00)
Os06g0653200	1.89756	0.0196067	2.01	3.5	4.96	14.9	Basic helix-loop-helix dimerisation region bHLH domain containing protein. (Os06t0653200-01)
Os01g0201500	-1.4048	0.0196181	23	30.27	10.72	9.05	Similar to early nodulin 20. (Os01t0201500-00)
Os06g0156650	1.95884	0.0197563	0.97	0.78	2.14	4.45	Hypothetical protein. (Os06t0156650-00)
Os08g0479400	-1.10728	0.0198636	24.32	26.95	15.72	7.83	Similar to Hydroxyproline-rich glycoprotein DZ-HRGP precursor. (Os08t0479400-01)
Os04g0507100	-1.41282	0.0198897	12.59	12.01	3.02	5.9	Conserved hypothetical protein. (Os04t0507100-01)%3BSimilar to cDNA clone:J013060A10%2C full insert sequence. (Os04t0507100-02)
Os10g0563500	-1.26621	0.0199352	6.94	5.05	2.65	2.22	Protein kinase%2C core domain containing protein. (Os10t0563500-01)%3BSimilar to Protein kinase domain containing protein%2C expressed. (Os10t0563500-02)
Os04g0640700	-1.0595	0.0199352	33.63	52.09	22.58	17.97	Similar to Alpha-L-arabinofuranosidase/beta-D-xylosidase isoenzyme ARA-I. (Os04t0640700-01)%3BSimilar to OSIGBa0138H21-OSIGBa0138E01.14 protein. (Os04t0640700-02)
Os06g0264800	-1.35389	0.0199792	19.21	22.99	11.17	5.21	Similar to Threonine endopeptidase. (Os06t0264800-01)%3BNon-protein coding transcript. (Os06t0264800-04)
Os03g0212600	-1.26962	0.0201182	13.28	13.79	7.06	4.02	Targeting for Xklp2 family protein. (Os03t0212600-01)
Os04g0631100	1.31428	0.0201182	4.25	5.26	8.09	14.86	Similar to H0105C05.5 protein. (Os04t0631100-01)
Os03g0164901	1.3418	0.0201236	8.57	8.88	18.64	24.45	Hypothetical gene. (Os03t0164901-00)
Os12g0601400	1.17206	0.0201933	12.43	8.95	18.12	28.5	Similar to Auxin-responsive protein (Aux/IAA) (Fragment). (Os12t0601400-01)
Os02g0626100	1.10509	0.0204067	242.76	179.39	348.89	529.87	Similar to Phenylalanine ammonia-lyase. (Os02t0626100-01)%3BSimilar to Phenylalanine ammonia-lyase. (Os02t0626100-02)%3BSimilar to Phenylalanine ammonia-lyase. (Os02t0626100-03)%3BNon-protein coding transcript. (Os02t0626100-04)
Os06g0141700	-1.44028	0.0205264	15.79	12.61	5.56	4.67	Similar to Early nodulin. (Os06t0141700-01)
Os07g0136800	-1.26371	0.0206479	5.64	3.98	2.47	1.47	Homeodomain-like containing protein. (Os07t0136800-01)%3BSimilar to Cytochrome P450 90D2. (Os07t0136800-02)
Os01g0170300	-1.06538	0.0208792	8.74	5.92	3.18	3.62	Serine/threonine protein kinase-related domain containing protein. (Os01t0170300-01)
Os01g0190500	-1.65313	0.0210215	3.94	3.99	1.72	0.78	IQ calmodulin-binding region domain containing protein. (Os01t0190500-01)
Os06g0141200	-1.82628	0.0210372	4.85	3.31	0.87	1.34	Similar to RNA-binding protein EWS. (Os06t0141200-01)
Os08g0163400	-1.34928	0.0211596	11.29	6	3.68	2.93	RNA polymerase sigma-70 domain containing protein. (Os08t0163400-01)%3BSimilar to Plastid RNA polymerase sigma factor. (Os08t0163400-02)
Os06g0208700	1.0309	0.0211863	28.06	20.53	42.47	53.86	Similar to Dual-specificity phosphatase protein. (Os06t0208700-01)
Os03g0691500	-1.51704	0.021189	3.89	2.54	1.42	0.78	Hypothetical conserved gene. (Os03t0691500-00)
Os01g0634500	-1.62041	0.0212047	3.59	3.6	0.93	1.34	Similar to Laccase-2. (Os01t0634500-00)
Os06g0651100	1.12857	0.0212165	7.11	5.83	13.41	14.19	Similar to NADPH HC toxin reductase. (Os06t0651100-01)%3BSimilar to NADPH HC toxin reductase. (Os06t0651100-02)
Os05g0501400	2.03545	0.0212165	0.55	0.27	0.99	2.26	Similar to Receptor-like protein kinase 5. (Os05t0501400-01)
Os11g0264900	2.17236	0.0212809	0.64	0.92	5.01	2.06	Conserved hypothetical protein. (Os11t0264900-00)
Os01g0766000	2.06807	0.0214074	0.18	0.54	1.37	1.62	Multi antimicrobial extrusion protein MatE family protein. (Os01t0766000-00)
Os01g0645900	1.69747	0.0214183	1.26	1.48	2.91	5.72	Similar to sulfate transporter. (Os01t0645900-01)
Os09g0383300	-1.42132	0.0214218	13.36	13.11	6.87	2.92	Hypothetical conserved gene. (Os09t0383300-01)
Os09g0294000	-1.00922	0.0214369	25.9	22.32	14.82	8.76	Similar to Bifunctional aspartokinase/homoserine dehydrogenase 2%2C chloroplast precursor (AK-HD 2) (AK-HSDH 2) [Includes: Aspartokinase (EC 2.7.2.4)%3B Homoserine dehydrogenase (EC 1.1.1.3)]. (Os09t0294000-01)%3BSimilar to Aspartate kinase-homoserine dehydrogenase. (Os09t0294000-02)
Os02g0158100	-1.55685	0.0214369	11.56	9.75	5.51	1.68	EF hand domain containing protein. (Os02t0158100-01)%3BSimilar to EH-domain-containing protein 1. (Os02t0158100-02)
Os05g0137200	1.10101	0.0214369	84.15	53.81	119.04	167.22	Similar to P-glycoprotein ABCB5. (Os05t0137200-01)%3BSimilar to MDR-like ABC transporter. (Os05t0137200-02)%3BSimilar to MDR-like ABC transporter. (Os05t0137200-03)%3BNon-protein coding transcript. (Os05t0137200-04)
Os06g0612951	-1.34316	0.0214369	40.58	40.66	22.49	9.25	Hypothetical protein. (Os06t0612951-00)
Os02g0515200	1.5961	0.0216349	0.85	1.93	3.45	4.76	BAR domain containing protein. (Os02t0515200-01)%3BSimilar to hydroxyproline-rich glycoprotein family protein. (Os02t0515200-02)%3BHypothetical conserved gene. (Os02t0515200-03)
Os11g0484300	-1.08483	0.0217716	14.86	12.47	8.41	4.3	Similar to Mcm2-prov protein. (Os11t0484300-01)
Os04g0320700	1.24146	0.0218189	23.36	20.94	30.8	70.2	Similar to Glucosyltransferase (Fragment). (Os04t0320700-01)%3BUDP-glucuronosyl/UDP-glucosyltransferase domain containing protein. (Os04t0320700-02)
Os07g0630800	-1.47851	0.0219284	4.41	4.03	1.18	1.75	Similar to Nodule-enhanced malate dehydrogenase. (Os07t0630800-01)%3BSimilar to Nodule-enhanced malate dehydrogenase. (Os07t0630800-02)%3BSimilar to Nodule-enhanced malate dehydrogenase. (Os07t0630800-03)%3BSimilar to Nodule-enhanced malate dehydrogenase. (Os07t0630800-04)
Os03g0165375	1.8396	0.0219284	2.21	6.09	15.07	14.26	Similar to Chlorophyll a-b binding protein 2%2C chloroplastic. (Os03t0165375-00)
Os12g0617250	2.18436	0.0219284	0.41	1.84	3.57	6.46	Hypothetical gene. (Os12t0617250-00)
Os06g0589500	-1.14192	0.0219957	13.61	12.32	6.46	5.06	Conserved hypothetical protein. (Os06t0589500-01)
Os12g0502300	-1.43881	0.0219957	8.21	8.91	4.41	1.86	Similar to Cyclin A-like protein (Fragment). (Os12t0502300-01)
ENSRNA049474010	-2.1069	0.0220372	11.52	12.93	3.17	2.35	microRNA MIR171_1
Os06g0716000	1.09891	0.0220472	4.94	5.18	8.98	12.12	Protein of unknown function DUF668 family protein. (Os06t0716000-01)%3BHypothetical conserved gene. (Os06t0716000-02)
Os12g0263100	-1.65372	0.022132	7.78	7.23	3.63	1.12	Similar to Zinc finger%2C DHHC domain containing 4. (Os12t0263100-01)
Os01g0909400	1.09009	0.0222657	23.97	18.76	32.11	55.82	Protein of unknown function DUF868%2C plant family protein. (Os01t0909400-01)
Os12g0603800	2.1129	0.0223612	0.68	1.84	3.3	7.33	Similar to Calmodulin NtCaM13. (Os12t0603800-00)
Os06g0200250	2.58295	0.022365	0.05	0.51	1.08	2.24	Hypothetical conserved gene. (Os06t0200250-01)
Os04g0527000	1.15392	0.0225917	7.59	10.9	18.23	22.03	GRAM domain containing protein. (Os04t0527000-01)
Os04g0271700	-1.19444	0.0226471	10.59	17.22	7.12	4.89	UDP-glucuronosyl/UDP-glucosyltransferase family protein. (Os04t0271700-01)%3BUDP-glucuronosyl/UDP-glucosyltransferase family protein. (Os04t0271700-02)%3BUDP-glucuronosyl/UDP-glucosyltransferase family protein. (Os04t0271700-03)
Os02g0828500	1.34845	0.0226471	4.48	2.75	8.65	9.25	Tetratricopeptide-like helical domain containing protein. (Os02t0828500-01)
Os01g0913000	-1.26343	0.0227031	17.13	15.16	5.53	7.51	Similar to Thioredoxin F-type 2%2C chloroplast precursor (TRX-F2). (Os01t0913000-01)
Os01g0631400	1.02147	0.0230263	82.41	59.63	124.11	155.69	Six-hairpin glycosidase domain containing protein. (Os01t0631400-01)
Os11g0224600	1.87434	0.0232964	0.57	1.28	4.42	2.32	Conserved hypothetical protein. (Os11t0224600-01)
Os01g0567400	1.27821	0.0233335	13.74	14.05	26.63	38.9	Protein of unknown function DUF3511 domain containing protein. (Os01t0567400-00)
Os12g0417300	-2.00726	0.0235297	2.14	3.11	0.61	0.66	Conserved hypothetical protein. (Os12t0417300-00)
Os11g0226966	1.95374	0.0236571	1.21	1.27	3.19	6.14	Hypothetical conserved gene. (Os11t0226966-00)
Os06g0725200	-1.3266	0.0237907	89.22	129.67	25.53	59.07	Lipase%2C GDSL domain containing protein. (Os06t0725200-01)
Os03g0186900	-1.51175	0.0238463	15.85	10.08	6.78	2.22	Radc1. (Os03t0186900-01)
Os10g0323600	1.95045	0.0239787	3.14	1.91	15.19	4.24	Similar to Profilin A. (Os10t0323600-01)
Os07g0259000	2.39026	0.0241126	1.4	2.29	16.53	2.99	Conserved hypothetical protein. (Os07t0259000-01)
Os11g0657400	1.60978	0.0243062	1.14	1.03	4.89	1.69	Similar to Extensin-like protein. (Os11t0657400-00)
Os02g0549200	-1.10863	0.0243367	10.3	8.46	4.49	4.01	Similar to Ser Thr specific protein kinase-like protein. (Os02t0549200-01)
Os10g0150600	-2.55463	0.0244801	15.54	1.98	0.93	1.89	Protein of unknown function DUF1210 family protein. (Os10t0150600-01)
Os04g0475600	-1.15414	0.0245452	15.39	29.91	9.87	10.16	2OG-Fe(II) oxygenase domain containing protein. (Os04t0475600-01)
Os08g0117700	-2.12699	0.0246538	0.78	1.08	0.32	0.1	Serine/threonine protein kinase domain containing protein. (Os08t0117700-01)
Os07g0446800	1.91653	0.0249177	0.86	0.71	1.66	4.08	Similar to Hexokinase. (Os07t0446800-00)
Os05g0594100	1.10542	0.0249362	9.57	17.42	27.35	29.7	Similar to GDA2 protein. (Os05t0594100-01)%3BSimilar to GDA2 protein. (Os05t0594100-02)
Os07g0637000	-1.02627	0.0249996	15.14	20.5	9.71	7.52	Similar to CBL-interacting protein kinase 21. (Os07t0637000-01)
Os12g0410150	1.69034	0.0249996	1.63	1.12	3.74	4.88	Hypothetical gene. (Os12t0410150-01)
Os10g0344000	1.67728	0.0249996	0.76	0.68	2.69	1.85	Similar to transparent testa 12 protein. (Os10t0344000-01)
Os09g0526700	-1.47416	0.0250558	16.22	10.22	6.83	2.57	Similar to UDP-glucose 4-epimerase (EC 5.1.3.2) (Galactowaldenase) (UDP-galactose 4-epimerase). (Os09t0526700-01)%3BSimilar to UDP-glucose 4-epimerase (EC 5.1.3.2) (Galactowaldenase) (UDP-galactose 4-epimerase). (Os09t0526700-02)
Os03g0854600	2.06418	0.0251326	1.06	0.91	1.8	6.12	Concanavalin A-like lectin/glucanase domain containing protein. (Os03t0854600-01)%3BConcanavalin A-like lectin/glucanase domain containing protein. (Os03t0854600-02)
Os07g0238500	2.34783	0.0252061	1.32	1.99	14.22	2.74	Rapid ALkalinization Factor domain containing protein. (Os07t0238500-01)
Os01g0972900	-1.49829	0.0254842	7.45	6	3.32	1.39	Similar to Clone ZZD405 mRNA sequence. (Fragment). (Os01t0972900-01)
Os06g0662225	2.2101	0.0256413	0.85	0.53	4.57	1.86	Similar to OSIGBa0113K06.3 protein. (Os06t0662225-00)
Os03g0832200	-1.48824	0.0256413	4.83	4.52	2.05	1.23	Similar to Calcium-binding protein precursor (Calreticulin). (Os03t0832200-01)
Os03g0762500	1.55576	0.0256842	5.79	21.05	37.46	40.58	Conserved hypothetical protein. (Os03t0762500-01)
Os12g0617400	2.12627	0.0257337	0.44	2.03	3.78	6.83	Viviparous-14. (Os12t0617400-01)
Os04g0674700	1.3154	0.0257618	3.52	3.69	6.37	11.03	Similar to AMP-binding protein (Adenosine monophosphate binding protein 5 AMPBP5). (Os04t0674700-01)
Os04g0482300	-1.14224	0.0258266	66.71	93.65	48.03	24.05	Kelch related domain containing protein. (Os04t0482300-01)
Os04g0642000	-1.06484	0.0258266	27.5	25.56	16.58	8.46	Similar to MDR-like p-glycoprotein. (Os04t0642000-01)%3BSimilar to H0423H10.7 protein. (Os04t0642000-02)
Os02g0479100	1.05023	0.0260396	32.55	35.12	51.83	84.23	Hypothetical protein. (Os02t0479100-00)
Os07g0134000	-1.11372	0.0260396	14.94	9.27	5.03	5.82	Amino acid permease%2C Transport of amino acids (Os07t0134000-02)%3BSimilar to Amino acid permease 6. (Os07t0134000-03)%3BSimilar to Amino acid permease 6. (Os07t0134000-04)
Os07g0162500	-1.67391	0.0260396	4.04	4.85	0.92	1.77	Alpha/beta hydrolase fold-3 domain containing protein. (Os07t0162500-02)
Os05g0450300	1.59768	0.0262124	3.15	2.37	10.78	5.71	Conserved hypothetical protein. (Os05t0450300-01)
Os10g0323900	2.05612	0.0264023	2	2.75	16.19	3.64	Similar to Profilin A. (Os10t0323900-01)
Os03g0140100	1.10899	0.0264794	26.16	16.48	32.97	55.75	Cytochrome P450 family protein. (Os03t0140100-01)%3BSimilar to Cytochrome P450 family protein. (Os03t0140100-02)
Os04g0652700	1.08165	0.0264794	14.9	12.39	21.37	34.54	Similar to Nuclease PA3. (Os04t0652700-01)%3BSimilar to nuclease PA3. (Os04t0652700-02)
Os06g0683800	2.03692	0.0265432	0.51	1.83	5.67	3.87	Conserved hypothetical protein. (Os06t0683800-01)
Os02g0120100	2.0488	0.0265905	0.16	0.28	0.69	1.08	ATMRK serine/threonine protein kinase-like domain containing protein. (Os02t0120100-01)%3BSimilar to ATP binding protein. (Os02t0120100-02)
Os03g0195100	2.00762	0.0266468	1.02	0.87	1.83	5.52	Putative aminotransferase%2C Disease resistance response against infection with rice blast fungus (Os03t0195100-01)
Os07g0628700	1.85793	0.0266468	1.97	0.51	3.5	5.17	Similar to Receptor protein kinase. (Os07t0628700-01)
Os01g0702700	-1.77665	0.0266468	1.96	2.54	0.51	0.76	Similar to Transcription factor MYB86 (Myb-related protein 86) (AtMYB86) (Myb homolog 4) (AtMyb4). (Os01t0702700-01)
Os06g0270200	1.13067	0.0268602	6.53	4.76	8.96	14.93	Similar to Potassium transporter 24. (Os06t0270200-00)
Os02g0634100	2.57408	0.0270302	0.24	0	0.74	0.67	Similar to OSIGBa0153E02-OSIGBa0093I20.18 protein. (Os02t0634100-00)
Os10g0377150	-1.89055	0.0271722	19.48	17.78	8.24	1.78	Hypothetical protein. (Os10t0377150-00)
Os10g0467800	-1.37361	0.0271722	3.62	2.52	1.19	1.12	Secondary wall-specific cellulose synthase%2C Secondary cell wall formation (Os10t0467800-01)
Os05g0124000	-1.18787	0.027355	6.93	7.82	3.59	2.77	Ankyrin repeat domain containing protein. (Os05t0124000-01)
Os09g0477700	-1.32272	0.0274198	3.17	2.54	1.35	0.89	Conserved hypothetical protein. (Os09t0477700-01)
Os03g0416400	1.00571	0.0274333	8.79	11.35	21.49	18.27	Similar to Patatin-like phospholipase family protein%2C expressed. (Os03t0416400-00)
Os06g0247900	1.77037	0.0274929	0.88	2.74	5.27	6.9	Similar to Endo-beta-1%2C4-glucanase precursor (EC 3.2.1.4). (Os06t0247900-01)
Os10g0154566	-1.50644	0.0278266	16.11	15.56	7.01	3.98	Hypothetical conserved gene. (Os10t0154566-00)
Os08g0532600	1.65394	0.0278266	0.51	0.36	1.31	1.36	Similar to Peroxidase (Fragment). (Os08t0532600-01)
Os08g0490900	-1.09098	0.0280222	155.74	169.16	100.96	49.93	Similar to Histone H2B.2. (Os08t0490900-00)
Os11g0547000	1.07006	0.0283223	13.09	6.82	23.82	16.96	Autonomous floral activator%2C Promotion of flowering (Os11t0547000-01)%3BHypothetical conserved gene. (Os11t0547000-02)
Os09g0423200	1.38115	0.0283569	1.29	1.46	2.79	4.16	Protein kinase%2C catalytic domain domain containing protein. (Os09t0423200-00)
Os04g0201800	-1.47449	0.0283569	5.44	5.52	1.87	1.97	Similar to H0512B01.7 protein. (Os04t0201800-00)
Os03g0184500	-1.20096	0.0284309	20.71	23.04	12.86	5.99	Transcriptional factor B3 family protein. (Os03t0184500-01)
Os01g0307686	1.39366	0.0284751	3.39	5.02	11	10.7	Similar to embryonic abundant protein-like. (Os01t0307686-00)
Os10g0118800	1.71509	0.0286069	1.52	1.94	5.37	5.77	Hypothetical conserved gene. (Os10t0118800-00)
Os01g0866200	-1.05089	0.0286826	235.68	271.49	156.53	85.47	Similar to Histone H3. (Os01t0866200-00)
Os05g0436100	-1.07299	0.0286826	27.73	24.78	16.63	8.02	Similar to predicted protein. (Os05t0436100-00)
Os04g0540200	-2.29368	0.0287098	1.23	2.63	0.63	0.16	Zinc finger%2C B-box domain containing protein. (Os04t0540200-01)
Os05g0205100	-1.60448	0.0287494	6.87	8.36	3.57	1.41	NLI interacting factor domain containing protein. (Os05t0205100-01)
Os10g0494300	-1.03374	0.0288473	80.31	53.37	38.74	25.22	ATP binding cassette G transporter%2C Regulation of male reproduction%2C Anther cuticle development (Os10t0494300-01)
Os09g0465500	-1.31532	0.0289325	10.15	10.87	3.63	4.59	Conserved hypothetical protein. (Os09t0465500-01)
Os05g0497150	-1.30504	0.0290016	10.4	10.19	5.62	2.63	Hypothetical conserved gene. (Os05t0497150-01)
Os02g0814200	-1.0007	0.0290016	48.99	55.98	32.41	19.38	Similar to CER1-like gene protein (Fragment). (Os02t0814200-01)%3BSimilar to CER1. (Os02t0814200-02)
Os06g0711900	1.14774	0.0290584	7.42	5.87	11.08	17.45	Bifunctional inhibitor/plant lipid transfer protein/seed storage domain containing protein. (Os06t0711900-01)
Os01g0885300	1.04967	0.0290584	54.18	41.43	74.96	116.58	Conserved hypothetical protein. (Os01t0885300-01)%3BHypothetical conserved gene. (Os01t0885300-02)%3BConserved hypothetical protein. (Os01t0885300-03)
Os06g0580100	1.0172	0.0291458	46.93	61.55	93.32	121.12	Similar to cDNA clone:006-306-H07%2C full insert sequence. (Os06t0580100-01)%3BHypothetical gene. (Os06t0580100-02)
Os05g0272400	1.80718	0.0293401	1.42	0.68	3.84	3.38	Hypothetical protein. (Os05t0272400-01)
Os02g0700100	-1.10519	0.0293401	74.35	84.97	49.04	24.27	Similar to WD-repeat protein. (Os02t0700100-01)
Os01g0719300	2.00334	0.0294705	0.39	0.73	1.1	3.27	Similar to Sulfate transporter 3.1 (AST12) (AtST1). (Os01t0719300-01)
Os05g0409400	-1.35583	0.0299743	5.77	5.93	3	1.52	Similar to Microtubule-associated protein MAP65-1a. (Os05t0409400-01)
Os06g0226500	1.02676	0.0299996	196.62	146.7	276.02	401.42	Helix-loop-helix protein%2C Brassinosteroid signaling (Os06t0226500-01)
Os07g0176400	1.52649	0.0301026	2.02	2.01	6.55	4.88	Hypothetical protein. (Os07t0176400-00)
Os01g0793900	1.55707	0.0301026	12.01	26.19	86.06	26.68	Conserved hypothetical protein. (Os01t0793900-01)
Os04g0488100	-1.06606	0.0302263	7.34	7.82	4.09	3.03	Rad21/Rec8 like protein%2C C-terminal domain containing protein. (Os04t0488100-01)
Os01g0205900	-1.48424	0.0303069	5.47	6.68	2.64	1.65	Similar to Class III peroxidase GvPx2b (Fragment). (Os01t0205900-01)%3BSimilar to Class III peroxidase GvPx2b (Fragment). (Os01t0205900-02)
Os08g0176900	1.61537	0.0303069	0.81	0.58	2.03	2.14	Similar to Transcription factor HBP-1b(C38) (Fragment). (Os08t0176900-01)%3BHypothetical conserved gene. (Os08t0176900-02)
Os05g0138000	1.02747	0.0304045	32.45	28.86	45.41	75.62	Conserved hypothetical protein. (Os05t0138000-01)
Os05g0251400	-2.05757	0.0304045	2.21	1.6	0.69	0.21	A member of the synaptonemal complex (SC)%2C OmpH/coiled-coil motif-containing protein%2C Regulation of meiotic double-strand break (DSB) formation and SC assembly%2C Meiotic recombination (Os05t0251400-01)
Os05g0155400	1.01732	0.0306588	13.03	11.28	20.45	27.35	Zinc finger%2C NHR/GATA-type domain containing protein. (Os05t0155400-01)
Os02g0614732	1.24672	0.0308158	2.38	2.35	5.71	5.27	Hypothetical gene. (Os02t0614732-01)
Os03g0290900	-1.56037	0.0308333	3.41	3.76	1.06	1.3	Protein of unknown function DUF231%2C plant domain containing protein. (Os03t0290900-01)
Os11g0126900	1.45836	0.0309076	7.59	16.03	17.82	45.3	NAC-domain protein%2C Drought tolerance (Os11t0126900-01)
Os03g0259400	1.0386	0.0309076	12.18	8.26	21.36	19.6	Similar to Leucoanthocyanidin reductase (EC 1.17.1.3) (Leucocyanidin reductase). (Os03t0259400-00)
Os01g0630300	1.39343	0.0309515	4.38	7.51	20.12	10.89	Helix-loop-helix DNA-binding domain containing protein. (Os01t0630300-01)
Os07g0616200	1.18506	0.0309515	209.44	114.23	266.79	441.97	Similar to Beta-ketoacyl-ACP synthase. (Os07t0616200-01)
Os01g0973200	-1.07875	0.030994	17.82	16.59	8.52	7.42	Hypothetical conserved gene. (Os01t0973200-00)
Os02g0297200	1.55271	0.0312315	0.63	0.69	1.89	1.91	Protein of unknown function DUF594 family protein. (Os02t0297200-01)
Os05g0382000	-1.71127	0.0312315	1.95	1.88	0.46	0.67	Similar to ABL164Cp. (Os05t0382000-01)
Os12g0638100	-1.03854	0.0316387	14.86	15.83	9.54	5.22	Similar to Receptor-like protein kinase. (Os12t0638100-01)%3BSimilar to ATP binding protein. (Os12t0638100-02)
Os02g0741200	1.98041	0.0320107	0.79	0.95	5.37	1.47	Similar to Peroxidase 65 precursor (EC 1.11.1.7) (Atperox P65) (ATP43). (Os02t0741200-01)
Os02g0150250	2.58184	0.0320107	1.59	2.35	21.57	2.31	Hypothetical gene. (Os02t0150250-00)
Os10g0418000	-1.11909	0.0320259	109.15	125.98	74.29	33.05	Similar to Histone H2A. (Os10t0418000-01)
Os03g0389501	-1.35299	0.0320781	15.51	12.93	7.07	3.9	Similar to LOL3. (Os03t0389501-00)
Os04g0304200	1.13731	0.0322555	6.66	4.17	8.54	14.43	Similar to Nonphototropic hypocotyl protein 1 (EC 2.7.1.37) (Phototropin). (Os04t0304200-01)
Os01g0895200	2.05352	0.0322749	0.45	2.63	5.55	7.11	DOMON related domain containing protein. (Os01t0895200-01)
Os09g0406300	2.03306	0.0323291	0.63	0.79	4.15	1.68	Similar to Uncharacterized protein OsI_031781. (Os09t0406300-00)
Os09g0455200	-1.12208	0.0323449	10.47	10.47	5.57	3.89	Heat shock factor (HSF)-type%2C DNA-binding domain containing protein. (Os09t0455200-01)
Os09g0371000	1.58036	0.0324945	0.76	0.91	2.5	2.41	Major facilitator superfamily protein. (Os09t0371000-01)
Os02g0537400	-1.00421	0.0325451	64.58	77.03	44.16	25.6	Similar to Heat shock protein. (Os02t0537400-01)
Os04g0261400	-1.17511	0.0328727	6.66	4.59	2.5	2.36	Cytochrome c region domain containing protein. (Os04t0261400-01)
Os02g0684500	-1.08286	0.0328727	190.99	243.55	135.82	67.5	Similar to Histone H4. (Os02t0684500-00)
Os11g0558400	1.13919	0.033284	3.29	4.78	6.79	10.54	Leucine-rich repeat%2C N-terminal domain containing protein. (Os11t0558400-00)
Os02g0751300	-1.91555	0.0335068	2.47	3.74	1.07	0.56	Protein of unknown function DUF581 family protein. (Os02t0751300-01)
Os10g0339290	-1.1271	0.0335144	9.14	7.48	4.94	2.56	Similar to Alpha-1%2C2-fucosidase. (Os10t0339290-01)%3BSimilar to Alpha-1%2C2-fucosidase. (Os10t0339290-02)
Os11g0303800	2.10306	0.0336127	0.07	0.19	0.48	0.62	Hypothetical protein. (Os11t0303800-01)
Os06g0194200	-2.47581	0.0337742	1.68	2.93	0.77	0.07	Conserved hypothetical protein. (Os06t0194200-01)
Os06g0192000	2.01686	0.0339126	0.25	0.08	0.86	0.45	Hypothetical gene. (Os06t0192000-01)%3BHypothetical protein. (Os06t0192000-02)
Os04g0506300	-1.94075	0.0340311	3.21	3.56	1.42	0.34	TMS membrane protein/tumour differentially expressed protein family protein. (Os04t0506300-01)
Os12g0621700	-1.15252	0.0342247	7.05	5.86	3.34	2.36	Conserved hypothetical protein. (Os12t0621700-01)
Os02g0769200	-1.18811	0.0342776	11.96	9.28	6.34	2.86	Similar to erwinia induced protein 1. (Os02t0769200-01)
Os04g0665666	-1.96171	0.0342776	2.35	1.87	0.7	0.36	Conserved hypothetical protein. (Os04t0665666-01)
Os02g0518000	1.88195	0.0342776	0.63	0.97	4.27	1.64	C2 calcium-dependent membrane targeting domain containing protein. (Os02t0518000-01)
Os07g0541400	1.51289	0.0343175	0.75	0.97	2.34	2.47	Similar to Receptor protein kinase. (Os07t0541400-01)
Os12g0604500	-1.66879	0.0343175	4.87	5.49	2.39	0.85	IQ motif%2C EF-hand binding site domain containing protein. (Os12t0604500-00)
Os01g0896500	-1.00656	0.0343214	14.98	17.04	9.98	5.76	Rhodanese-like domain containing protein. (Os01t0896500-01)%3BSimilar to predicted protein. (Os01t0896500-02)
Os07g0489500	-1.56167	0.0343214	12.6	11.07	5.7	2.25	Ubiquitin domain containing protein. (Os07t0489500-00)
Os07g0511500	-1.43207	0.0343214	2.78	2.68	0.95	1.02	Zinc finger%2C RING/FYVE/PHD-type domain containing protein. (Os07t0511500-01)%3BSimilar to chromatin remodeling complex subunit. (Os07t0511500-02)
Os07g0105700	-1.23097	0.0345101	15.07	12.9	8.25	3.54	Similar to ATK5 (ARABIDOPSIS THALIANA KINESIN 5)%3B microtubule motor. (Os07t0105700-01)
Os05g0405000	1.01934	0.0349397	10.12	10.07	14.54	25.12	Orthophosphate dikinase precursor (EC 2.7.9.1). (Os05t0405000-01)%3BSimilar to Isoform 2 of Pyruvate%2C phosphate dikinase 1%2C chloroplastic. (Os05t0405000-02)
Os07g0617000	1.09875	0.0349758	13.54	11.3	17.51	33.87	Similar to Ethylene response factor 2. (Os07t0617000-01)%3BSimilar to Ethylene response factor 2. (Os07t0617000-02)
Os02g0100600	1.01534	0.0349997	18.42	13.67	26.19	36.67	Harpin-induced 1 domain containing protein. (Os02t0100600-01)
Os12g0270900	1.22128	0.0350334	8.77	4.88	10.85	19.79	Sulfotransferase family protein. (Os12t0270900-01)%3BSimilar to cDNA clone:J023121F12%2C full insert sequence. (Os12t0270900-02)
Os04g0457500	1.0197	0.0350868	73.69	50.16	100.4	142.62	Similar to H0523F07.13 protein. (Os04t0457500-01)
Os01g0175100	1.03591	0.0350868	68.15	115.79	194.28	177.23	Kv1.4 voltage-gated K+ channel family protein. (Os01t0175100-01)
Os09g0361200	-1.06753	0.0351129	52.4	55.5	35.07	15.92	Similar to hypersensitive-induced response protein. (Os09t0361200-01)
Os04g0458600	-1.33566	0.0351142	10.99	11.87	6.2	2.77	Similar to ORW1943Ba0077G13.3 protein. (Os04t0458600-01)
Os01g0721400	1.84985	0.0351609	0.69	1.63	2.5	5.65	NB-ARC domain containing protein. (Os01t0721400-01)
Os07g0137000	-1.05362	0.0351768	7.95	7.62	4.33	3.04	Myb transcription factor domain containing protein. (Os07t0137000-01)
Os03g0214100	-1.25937	0.0351772	14.47	13.73	8.62	3.07	Replication protein A1. (Os03t0214100-01)
Os12g0105800	1.0307	0.0351772	12.92	7.66	16.42	24.19	Tyrosine protein kinase domain containing protein. (Os12t0105800-01)
Os06g0730000	-1.90981	0.0357103	5.25	2.84	0.72	1.33	Similar to Serine carboxypeptidase II-like protein. (Os06t0730000-01)
Os06g0263801	1.82081	0.0357147	0.3	0.46	1.62	1.04	Hypothetical gene. (Os06t0263801-01)
Os05g0209683	2.13303	0.0357855	0.28	0.48	1.01	2.23	Hypothetical protein. (Os05t0209683-00)
Os06g0499100	1.84195	0.0359503	0.85	1.16	3.27	3.8	Hypothetical conserved gene. (Os06t0499100-00)
Os04g0486950	1.84495	0.0359503	0.86	2.26	3.05	7.87	Similar to Malate synthase. (Os04t0486950-01)
Os10g0548600	1.58852	0.0359776	8.75	9.26	44.07	10.03	Beta-expansin precursor. (Os10t0548600-01)
Os05g0485850	2.28988	0.0360002	0.43	0.42	3.5	0.67	Hypothetical protein. (Os05t0485850-00)
Os06g0122200	-1.70983	0.0360002	2.54	1.46	0.83	0.38	Protein of unknown function DUF594 domain containing protein. (Os06t0122200-01)
Os05g0547600	-1.00496	0.0360582	19.29	20.01	10.72	8.5	Hypothetical protein. (Os05t0547600-01)
Os11g0458500	-2.21617	0.036119	0.65	0.55	0.21	0.05	Hypothetical conserved gene. (Os11t0458500-00)
Os05g0136200	1.12134	0.0361231	37.29	31.44	47.5	96.79	Serine/threonine protein kinase domain containing protein. (Os05t0136200-01)%3BSerine/threonine protein kinase domain containing protein. (Os05t0136200-02)
Os04g0693400	-1.39429	0.0363083	14.33	16.96	9.12	2.75	Hypothetical protein. (Os04t0693400-00)
Os03g0556600	2.78567	0.0363804	0	0.34	0.79	1.52	Serine/threonine protein kinase-related domain containing protein. (Os03t0556600-01)
Os04g0525200	-1.68583	0.036446	1.26	1.23	0.24	0.5	UDP-glucuronosyl/UDP-glucosyltransferase family protein. (Os04t0525200-01)
Os01g0595900	-1.53735	0.0365668	1.8	1.54	0.59	0.53	Cyclin-like F-box domain containing protein. (Os01t0595900-01)
Os01g0359400	1.16924	0.0366352	1.42	1.12	2.54	3.02	NB-ARC domain containing protein. (Os01t0359400-01)%3BNB-ARC domain containing protein. (Os01t0359400-02)%3BNB-ARC domain containing protein. (Os01t0359400-03)
Os05g0500200	-1.40075	0.0366695	3.62	2.97	0.92	1.49	Similar to UDP glucosyltransferase-1. (Os05t0500200-01)
Os09g0422500	-1.3562	0.0366843	3.36	2.23	0.97	1.14	Cellulose synthase A catalytic subunit 9%2C Cell wall biosynthesis and plant growth (Os09t0422500-01)
Os09g0322000	1.0398	0.036698	9.18	5.69	12.26	17.31	Similar to PaMst-1. (Os09t0322000-01)%3BSimilar to sugar transport protein 14. (Os09t0322000-02)%3BSimilar to sugar transport protein 14. (Os09t0322000-03)
Os09g0421200	-1.743	0.0368496	4.89	4.05	1.96	0.69	Conserved hypothetical protein. (Os09t0421200-01)
Os09g0339800	1.00151	0.036987	92.08	53.59	135.01	147.89	Glycerophosphoryl diester phosphodiesterase domain containing protein. (Os09t0339800-00)
Os05g0173800	1.27251	0.0370045	5.42	4.22	10.8	11.9	TPP-binding enzymes%2C conserved site domain containing protein. (Os05t0173800-01)
Os02g0648100	1.07338	0.0373044	6.99	11.48	19.77	18.48	Protein kinase%2C core domain containing protein. (Os02t0648100-01)
Os07g0171100	-1.18085	0.0373044	13.29	9.4	4.25	5.45	Tetratricopeptide-like helical domain containing protein. (Os07t0171100-01)%3BSimilar to predicted protein. (Os07t0171100-02)
Os12g0122000	-1.07577	0.0373813	11.19	9.85	6.35	3.49	SCARECROW. (Os12t0122000-01)
Os02g0537000	-2.33856	0.0373813	1.38	4	0.83	0.24	Pectinesterase inhibitor domain containing protein. (Os02t0537000-01)
Os03g0162200	-1.17497	0.0374511	43.11	41.85	26.73	10.57	Similar to Histone H2A. (Os03t0162200-01)
Os09g0571000	-1.588	0.0374511	8.94	5.69	3.52	1.29	Protein of unknown function DUF966 family protein. (Os09t0571000-00)
Os03g0416300	-1.10479	0.0375114	11.85	10	6.29	3.71	Similar to Phytochelatin synthetase (Fragment). (Os03t0416300-01)%3BSimilar to COBRA-like protein 2. (Os03t0416300-02)
Os01g0306100	-1.66469	0.0377433	6.82	7.15	3.24	1.14	Plant specific eukaryotic initiation factor 4B family protein. (Os01t0306100-01)
Os02g0168300	-1.69221	0.0382346	1.97	2.73	0.91	0.53	Conserved hypothetical protein. (Os02t0168300-01)
Os06g0134700	-1.08508	0.0384555	12.2	8.88	6.22	3.55	Protein kinase%2C core domain containing protein. (Os06t0134700-01)
Os05g0419800	-1.05183	0.0384555	214.72	247.77	145.23	75.45	Lipase%2C GDSL domain containing protein. (Os05t0419800-01)
Os02g0753700	1.97699	0.0384555	0.31	0.71	2.03	1.93	VQ domain containing protein. (Os02t0753700-01)
Os11g0678000	1.3781	0.0385555	0.93	1.12	2.44	2.77	Similar to PAS domain containing protein%2C expressed. (Os11t0678000-01)
Os02g0832100	1.11631	0.0387254	9.77	5.26	14.13	17.42	Similar to hexose transporter. (Os02t0832100-00)
Os01g0760000	1.51685	0.0388735	10.95	29.72	85.82	30.95	Similar to Dynein light chain. (Os01t0760000-01)
Os01g0801500	-1.85078	0.0393983	2.07	1.67	0.73	0.3	Beta-1%2C3-glucanase precursor. (Os01t0801500-01)
Os03g0206700	-1.34036	0.0393983	3.6	4.5	1.63	1.5	BTB/POZ fold domain containing protein. (Os03t0206700-00)
Os06g0497275	1.62529	0.0394506	1.4	1.61	2.86	6.15	Hypothetical protein. (Os06t0497275-00)
Os10g0393800	2.00302	0.0397428	0.2	0.29	0.94	1.01	Lipase%2C GDSL domain containing protein. (Os10t0393800-01)
Os01g0779800	-1.38496	0.039913	6.63	8.58	3.72	2.04	Similar to SR protein related family member. (Os01t0779800-01)
Os01g0502700	-1.23234	0.0399747	28.64	30.9	18.19	6.98	Similar to Histone H2A. (Os01t0502700-00)
Os02g0532500	1.01705	0.0399927	22.57	24.23	33.31	58.54	Germin-like protein%2C Fungal blast and bacterial blight resistance (Os02t0532500-01)
Os03g0803100	-1.13924	0.0401234	93.21	154.96	75.7	36.37	Unknow protein. (Os03t0803100-00)
Os05g0406300	1.34275	0.0401354	8.94	4.01	9.59	21.84	Hypothetical protein. (Os05t0406300-00)
Os02g0220400	1.57914	0.040271	0.86	0.86	2.72	2.35	GATA transcription factor%2C Chloroplast development%2C Plant architecture (Os02t0220400-01)
Os07g0200900	1.34085	0.040271	3.1	2.82	6.86	7.78	Similar to Protein SHORT-ROOT 2. (Os07t0200900-01)
Os02g0528000	1.75673	0.0403741	0.93	1.16	2.57	4.33	Zinc finger%2C RING-type domain containing protein. (Os02t0528000-00)
Os07g0170200	-1.43811	0.04058	11.87	8.05	3.68	3.47	Similar to predicted protein. (Os07t0170200-00)
Os01g0704100	1.24079	0.0407825	3.46	6.65	9.01	14.35	Nitrate transporter%2C Nitrate transport (Os01t0704100-01)%3BNitrate transporter%2C Long-distance nitrate transport (Os01t0704100-02)
Os01g0784700	1.98309	0.0407825	0.35	0.08	0.89	0.77	Serine/threonine protein kinase-related domain containing protein. (Os01t0784700-00)
Os12g0583700	2.09829	0.0407825	0.21	0.26	1.05	0.95	Zinc finger%2C C2H2-type domain containing protein. (Os12t0583700-00)
Os09g0546100	1.60338	0.04084	2.1	1.81	4.78	6.77	Small auxin-up RNA (SAUR)%2C Auxin-responsive SAUR gene family member%2C Auxin synthesis and transport%2C Plant growth (Os09t0546100-01)
Os03g0243700	-1.094	0.0408982	26.69	47.25	22.03	12.36	Similar to Glycosyl hydrolase family 10 protein%2C expressed. (Os03t0243700-01)
Os12g0125300	-1.44701	0.0410788	3.11	2.59	1.26	0.79	Mitotic checkpoint serine/threonine protein kinase%2C Bub1 domain containing protein. (Os12t0125300-01)
Os12g0238000	-1.56142	0.0410911	3.26	3.28	1.65	0.55	SANT domain%2C DNA binding domain containing protein. (Os12t0238000-00)
Os06g0264432	1.68894	0.0411178	3.42	5.81	6.65	22.12	Hypothetical gene. (Os06t0264432-00)
Os04g0457100	-1.32715	0.0411877	5.91	7.29	2.84	2.32	Hypothetical protein. (Os04t0457100-01)
Os04g0418100	1.53564	0.0411877	2.19	2.45	5.62	7.51	Hypothetical conserved gene. (Os04t0418100-00)
Os04g0540300	-1.04362	0.0412683	16.7	19.4	10.74	6.55	COBRA-like protein 7. (Os04t0540300-00)
Os05g0195700	1.70645	0.0412683	0.78	0.39	1.2	2.47	Similar to Transcription factor MYBS2. (Os05t0195700-01)%3BSimilar to Transcription factor MYBS2. (Os05t0195700-02)
Os02g0816000	-1.00818	0.0412888	6.98	7.43	4.33	2.74	C2 domain containing protein. (Os02t0816000-01)
Os02g0329933	2.70222	0.0415335	0.1	1.4	1.99	7.52	Similar to UDP-glycosyltransferase UGT99C4. (Os02t0329933-00)
Os05g0573900	-1.44464	0.0418171	13.71	19.74	8.86	3.38	Similar to predicted protein. (Os05t0573900-01)
Os04g0162500	1.58292	0.0422146	1.44	1.02	3.17	4.02	Zinc finger%2C C2H2-type domain containing protein. (Os04t0162500-01)
Os02g0747400	-1.32054	0.0423736	7.39	7.17	4.11	1.67	Similar to PCF1. (Os02t0747400-01)
Os04g0691900	-1.4211	0.0425437	1.46	1.19	0.49	0.47	Chaperonin Cpn60/TCP-1 family protein. (Os04t0691900-01)
Os03g0691800	1.28216	0.0427232	5.26	9	10.05	23.64	Similar to HIPL1 protein precursor. (Os03t0691800-01)
Os01g0728250	-1.70777	0.0428274	3.7	4.62	1.04	1.42	Conserved hypothetical protein. (Os01t0728250-01)
Os07g0586100	-1.49982	0.0429252	3.14	4.35	1.19	1.39	Similar to Esterase precursor (EC 3.1.1.-) (Early nodule-specific protein homolog) (Latex allergen Hev b 13). (Os07t0586100-01)
Os08g0112900	-1.18271	0.0429252	13.14	18.24	9.03	4.68	Lipase%2C GDSL domain containing protein. (Os08t0112900-01)
Os03g0111300	2.03559	0.043243	0.42	1.22	2.9	3.71	Nonspecific lipid-transfer protein 2 (nsLTP2) (7 kDa lipid transfer protein). (Os03t0111300-01)
Os03g0312100	1.85273	0.0434697	1.7	1.64	4.17	7.59	Hypothetical conserved gene. (Os03t0312100-00)
Os01g0198100	-1.13972	0.0434697	12.1	11.79	6.85	3.85	RNA-dependent RNA polymerase%2C eukaryotic-type domain containing protein. (Os01t0198100-01)
Os09g0332700	1.33038	0.0434758	1.45	3.21	5.37	6.16	Similar to PDR-type ABC transporter 2 (Fragment). (Os09t0332700-01)%3BHypothetical conserved gene. (Os09t0332700-02)
Os05g0129800	-1.59901	0.0437332	3.35	3.02	1.13	0.93	DNA-binding WRKY domain containing protein. (Os05t0129800-01)
Os07g0190700	-1.88906	0.0438722	0.76	0.83	0.2	0.22	Hypothetical protein. (Os07t0190700-01)
Os07g0480800	-1.29739	0.0440282	6.2	6.9	2.24	2.95	Cellulase (EC 3.2.1.4). (Os07t0480800-01)
Os02g0695800	1.04039	0.0440282	62.22	79.92	106.39	177.98	Similar to oligopeptide transporter 4. (Os02t0695800-01)
Os03g0106800	2.03214	0.0440967	1	1.67	8.98	2.04	Beta-expansin precursor (Beta-expansin OsEXPB10). (Os03t0106800-01)
Os04g0614100	-1.05381	0.0440967	55.49	51.84	34.32	16.77	Transcription factor%2C MADS-box domain containing protein. (Os04t0614100-00)
Os10g0522000	1.72542	0.0443275	1.2	0.5	2.08	3.37	Similar to Methyltransferase family protein%2C expressed. (Os10t0522000-01)
Os03g0823500	1.36042	0.0445495	4.29	3.14	5.26	13.08	TGF-beta receptor%2C type I/II extracellular region family protein. (Os03t0823500-02)
Os12g0608500	1.44846	0.0446279	1.28	1.91	3.15	5.31	Serine/threonine protein kinase-related domain containing protein. (Os12t0608500-01)
Os07g0230500	-1.60201	0.0447102	2.29	2.25	0.84	0.63	Similar to endo/excinuclease amino terminal domain-containing protein. (Os07t0230500-00)
Os08g0368777	-1.03956	0.0447102	15.41	11.58	7.68	5.2	Hypothetical protein. (Os08t0368777-00)
Os02g0799600	1.16923	0.044839	8.9	11.14	21.56	22.58	Conserved hypothetical protein. (Os02t0799600-01)
Os04g0576900	-1.03754	0.0452532	52.98	48.54	33.3	15.57	Protein kinase%2C core domain containing protein. (Os04t0576900-01)
Os11g0648800	-1.15309	0.045485	9.24	8.33	4.05	3.67	Hypothetical conserved gene. (Os11t0648800-01)
Os07g0663500	1.79567	0.0456506	0.74	0.61	1.86	2.71	Similar to Short-chain dehydrogenase/reductase (Fragment). (Os07t0663500-00)
Os03g0260600	-1.7415	0.0457205	1.38	1.86	0.61	0.35	Helix-loop-helix DNA-binding domain containing protein. (Os03t0260600-01)
Os06g0635300	-2.73646	0.0458551	17.64	2.52	2.69	0.29	Similar to gastric triacylglycerol lipase. (Os06t0635300-00)
Os10g0415800	-1.63319	0.0459824	1.42	1.54	0.65	0.3	Similar to Prolyl oligopeptidase family protein%2C expressed. (Os10t0415800-01)%3BSimilar to Prolyl oligopeptidase family protein%2C expressed. (Os10t0415800-02)
Os11g0580000	-1.22538	0.0461398	9.63	11.62	6.06	2.94	Similar to predicted protein. (Os11t0580000-01)
Os06g0152550	-2.0061	0.0462683	0.52	0.5	0.14	0.1	Conserved hypothetical protein. (Os06t0152550-01)
Os07g0592100	-1.00012	0.0466245	30.21	39.62	22.23	12.33	Similar to Oxidoreductase%2C short chain dehydrogenase/reductase family protein%2C expressed. (Os07t0592100-01)
Os07g0530700	1.68152	0.0467401	1.49	0.74	2.67	4.25	Conserved hypothetical protein. (Os07t0530700-01)%3BConserved hypothetical protein. (Os07t0530700-02)
Os02g0118200	1.02147	0.0468673	8.89	9.22	13.41	22.26	Similar to Protein kinase APK1B%2C chloroplast precursor (EC 2.7.1.-). (Os02t0118200-01)
Os03g0305000	-1.30982	0.0471013	5.11	4.37	1.52	2.19	AMP-binding protein. (Os03t0305000-01)
Os05g0445800	-1.48001	0.0472219	2.76	1.98	0.95	0.71	Conserved hypothetical protein. (Os05t0445800-00)
Os03g0811400	-1.74192	0.0472824	1.67	2.3	0.45	0.7	Similar to DNA binding protein. (Os03t0811400-00)
Os02g0762100	-2.0532	0.0482001	0.56	0.62	0.12	0.15	Similar to Regulator of ribonuclease-like protein 2. (Os02t0762100-01)%3BSimilar to Regulator of ribonuclease-like protein 2. (Os02t0762100-02)
Os01g0973500	1.00579	0.0482001	8.85	8.81	12.91	21.49	Similar to Protein kinase APK1A%2C chloroplast precursor (EC 2.7.1.-). (Os01t0973500-01)
Os09g0502500	1.89158	0.0484774	1.62	1.13	2.12	7.69	Alcohol dehydrogenase superfamily%2C zinc-containing protein. (Os09t0502500-01)
Os02g0514500	1.20739	0.0488405	5.03	8.47	13.2	17.29	Similar to Glycerophosphoryl diester phosphodisterase (Fragment). (Os02t0514500-01)
Os02g0132200	-1.12146	0.0489553	7.26	6.45	3.37	2.8	Conserved hypothetical protein. (Os02t0132200-00)
Os06g0319366	1.84605	0.048957	10.49	12.15	66.69	14.86	Hypothetical genes. (Os06t0319366-00)
Os06g0714800	1.37832	0.0490315	3.75	2.69	6.88	9.37	Protein of unknown function DUF581 family protein. (Os06t0714800-01)
Os10g0503100	1.8234	0.0495435	2.85	2.03	14.15	3.09	Similar to Transcription factor L2. (Os10t0503100-01)
Os03g0645000	-1.03005	0.0495772	60.84	61.18	40.89	18.26	Similar to Expansin-B12. (Os03t0645000-00)
Os10g0434801	1.78388	0.0496399	1.98	3.12	7.2	10	Hypothetical conserved gene. (Os10t0434801-00)
Os05g0573800	1.91127	0.0496399	0.51	1.12	1.79	4.2	Hypothetical conserved gene. (Os05t0573800-00)
Os04g0659800	1.51861	0.0497662	1.56	1.63	2.92	5.93	Similar to OSIGBa0132E09-OSIGBa0108L24.20 protein. (Os04t0659800-00)
