# Supplementary material for: Targeted manipulation of grain shape genes effectively improves outcrossing rate and hybrid seed production in rice
Source: Plant Biotechnol J. 2022 Nov 26;21(2):381–90. doi: 10.1111/pbi.13959 (PMC9884017; doi:10.1111/pbi.13959)
Supplement: Supplementary file 2 — Dataset S2 Gene Ontology (GO) term enrichment analyses of differentially expressed genes (DEGs). [file PBI-21-381-s004.xlsx]

## Sheet: Sheet1
Gene Ontology (GO) term enrichment analyses of differentially expressed genes (DEGs)
Category	Term-id	Term	Count	PValue
BP	GO:0009768	photosynthesis, light harvesting in photosystem I	13	1.8004e-16
BP	GO:0018298	protein-chromophore linkage	14	1.62651e-09
BP	GO:0009416	response to light stimulus	15	3.86022e-08
BP	GO:0005975	carbohydrate metabolic process	39	2.12116e-07
BP	GO:0045493	xylan catabolic process	8	1.38059e-05
BP	GO:0042744	hydrogen peroxide catabolic process	17	4.69311e-05
BP	GO:0009644	response to high light intensity	5	0.000142255
BP	GO:0007018	microtubule-based movement	9	0.00043405
BP	GO:0006979	response to oxidative stress	18	0.000742325
BP	GO:0008643	carbohydrate transport	9	0.00110187
BP	GO:0071555	cell wall organization	17	0.00214849
BP	GO:0042752	regulation of circadian rhythm	4	0.00270593
BP	GO:0009409	response to cold	8	0.00342831
BP	GO:0006869	lipid transport	9	0.00409884
BP	GO:0009737	response to abscisic acid	9	0.00540328
BP	GO:0006468	protein phosphorylation	21	0.00623675
BP	GO:0019252	starch biosynthetic process	6	0.00715031
BP	GO:0009911	positive regulation of flower development	3	0.0122978
BP	GO:0050832	defense response to fungus	7	0.0179235
BP	GO:0051301	cell division	11	0.0209842
BP	GO:0015995	chlorophyll biosynthetic process	5	0.0216623
BP	GO:0009640	photomorphogenesis	4	0.0235261
BP	GO:0045490	pectin catabolic process	7	0.0257888
BP	GO:0034620	cellular response to unfolded protein	4	0.029988
BP	GO:0007623	circadian rhythm	4	0.0335336
BP	GO:0044772	mitotic cell cycle phase transition	5	0.0358413
BP	GO:0042545	cell wall modification	6	0.037278
BP	GO:0009627	systemic acquired resistance	4	0.0372866
BP	GO:0042742	defense response to bacterium	9	0.0425385
BP	GO:0042546	cell wall biogenesis	5	0.0445365
BP	GO:0009408	response to heat	6	0.0468177
BP	GO:0009651	response to salt stress	7	0.0476982
BP	GO:0006006	glucose metabolic process	4	0.0497661
MF	GO:0016168	chlorophyll binding	13	5.72983e-12
MF	GO:0046910	pectinesterase inhibitor activity	10	2.83068e-06
MF	GO:0004568	chitinase activity	10	7.78359e-06
MF	GO:0004857	enzyme inhibitor activity	12	1.25702e-05
MF	GO:0030599	pectinesterase activity	11	4.42519e-05
MF	GO:0046982	protein heterodimerization activity	14	8.70063e-05
MF	GO:0004601	peroxidase activity	19	9.54899e-05
MF	GO:0016788	hydrolase activity, acting on ester bonds	17	0.000147514
MF	GO:0003777	microtubule motor activity	7	0.000155143
MF	GO:0008017	microtubule binding	15	0.000168217
MF	GO:1990939	ATP-dependent microtubule motor activity	7	0.00217575
MF	GO:0015293	symporter activity	10	0.00365149
MF	GO:0008289	lipid binding	11	0.00480687
MF	GO:0046983	protein dimerization activity	22	0.00569694
MF	GO:0042973	glucan endo-1,3-beta-D-glucosidase activity	6	0.00743613
MF	GO:0004553	hydrolase activity, hydrolyzing O-glycosyl compounds	13	0.0108386
MF	GO:0016798	hydrolase activity, acting on glycosyl bonds	4	0.0134587
MF	GO:0019904	protein domain specific binding	3	0.0171683
MF	GO:0045330	aspartyl esterase activity	6	0.0320675
MF	GO:0045300	acyl-[acyl-carrier-protein] desaturase activity	3	0.04153
