# Supplementary material for: Targeted manipulation of grain shape genes effectively improves outcrossing rate and hybrid seed production in rice
Source: Plant Biotechnol J. 2022 Nov 26;21(2):381–90. doi: 10.1111/pbi.13959 (PMC9884017; doi:10.1111/pbi.13959)
Supplement: Supplementary file 3 — Dataset S3 Kyoto Encyclopedia of Genes and Genomes (KEGG) pathway terms of differentially expressed genes (DEGs). [file PBI-21-381-s003.xlsx]

## Sheet: Sheet1
Kyoto Encyclopedia of Genes and Genomes (KEGG) pathway terms of differentially expressed genes (DEGs)
Term_id	Term	Count	PValue
osa00196	Photosynthesis - antenna proteins	13	5.78921e-15
osa01100	Metabolic pathways	154	1.91442e-14
osa00195	Photosynthesis	18	6.33198e-09
osa00940	Phenylpropanoid biosynthesis	20	0.000242352
osa00520	Amino sugar and nucleotide sugar metabolism	17	0.000724568
osa00500	Starch and sucrose metabolism	17	0.00157102
osa01110	Biosynthesis of secondary metabolites	77	0.00182372
osa00061	Fatty acid biosynthesis	7	0.0110179
osa00710	Carbon fixation in photosynthetic organisms	9	0.0120691
